# Supplementary material for: High post-anthesis temperature effects on bread wheat (Triticum aestivum L.) grain transcriptome during early grain-filling
Source: BMC Plant Biol. 2020 Apr 16;20:170. doi: 10.1186/s12870-020-02375-7 (PMC7164299; doi:10.1186/s12870-020-02375-7)
Supplement: Supplementary file 1 — Additional File 1. Table 1S Grain yield data. [file 12870_2020_2375_MOESM1_ESM.xlsx]

## Sheet: Sheet1
Average mature grain weight/grain yield (g) , average grain yield per plant (mean ± s.e.m)
Treatment (days of treatment)	Average mature grain weight – primary tiller *		Average total grain yield per plant *
Control– 0	0.0304±(0.0012)		4.7944±(0.159)
2-days	0.0302±(0.0018)		4.1876±(0.260)
4-days	0.0245* v ± (0.001)		3.0516* v ±(0.202)
6-days	0.0236* v±(0.0015)		3.6955* v ±(0.241)
8-days	0.0247* v±(0.0021)		3.3588* v ±(0.152)
10-days	0.0231*v±(0.0016)		3.2114* v ±(0.235)
12-days	0.0247* v ±(0.0016)		3.8911±(0.290)
Summary of average mature grain weights collected from primary tillers and total grain yield from plants subjected to different durations of a high p.a. temperature (35°c) from 6daa Averages of 8 biological replicates.
* = effect of treatment at different developmental stage (interaction) p value<0.05
* v =significantly lower than the control based on comparisons of LSDs of means
