# Supplementary material for: High post-anthesis temperature effects on bread wheat (Triticum aestivum L.) grain transcriptome during early grain-filling
Source: BMC Plant Biol. 2020 Apr 16;20:170. doi: 10.1186/s12870-020-02375-7 (PMC7164299; doi:10.1186/s12870-020-02375-7)
Supplement: Supplementary file 2 — Additional File 2. RNA alignment rate. [file 12870_2020_2375_MOESM2_ESM.odt]

Sample id
Raw reads
Filtered Reads
Overall alignment rate (%)
6daa_1
6,654,796
6,611,383
90.76
6daa_2
16,212,825
16,019,024
86.18
10daa_S1
69,824,687
69,091,046
92.77
10daa_S2
11,867,987
11,751,171
89.66
10daa_S3
11,560,437
11,388,192
86.49
14daa_S1
8,064,011
7,897,691
90.60
14daa_S2
12,008,425
11,882,894
92.69
14daa_S3
6,223,486
6,195,569
90.65
10daa_C1
6,698,890
6,660,264
92.35
10daa_C2
5,976,952
5,946,620
90.31
10daa_C3
6,878,379
6,842,927
89.44
14daa_C1
4,650,052
4,544,391
90.71
14daa_C2
24,286,842
23,926,252
93.81
14daa_C3
5,175,351
5,085,325
79.10


Table 5.1 RNA quality scores and RNA-Seq statistics for 14 sequenced samples. RIN=RNA integrity number, S1, S2…=Stress sample, C1,C2…=Control sample. Raw reads = Number of 125BP paired end reads, filtered reads =Number of pure reads filtered for adapters and bad reads overall alignment rate = Percentage of filtered reads that were successfully aligned to the reference genome. 
