# Supplementary material for: High post-anthesis temperature effects on bread wheat (Triticum aestivum L.) grain transcriptome during early grain-filling
Source: BMC Plant Biol. 2020 Apr 16;20:170. doi: 10.1186/s12870-020-02375-7 (PMC7164299; doi:10.1186/s12870-020-02375-7)
Supplement: Supplementary file 3 — Additional File 3. Table showing pericarp predominantly expressed genes arranged in clusters. [file 12870_2020_2375_MOESM3_ESM.xlsx]

## Sheet: Sheet1
cpm_endosperm_specific_cluster1	description	6daa_1	6daa_2	10daa_C1	10daa_C2	10daa_C3	10daa_S1	10daa_S2	10daa_S3	14daa_C1	14daa_C2	14daa_C3	14daa_S1	14daa_S2	14daa_S3
TRIAE_CS42_1AL_TGACv1_000056_AA0001780	Similar to Ketol-acid reductoisomerase, chloroplast precursor (EC 1.1.1.86) (Acetohydroxy-acid reductoisomerase) (Alpha-keto-beta-hydroxylacil reductoisomerase). (Os05t0573700-01);Similar to Ketol-acid reductoisomerase. (Os05t0573700-02)	234.158	404.566	155.267	385.874	195.611	129.206	338.193	294.636	222.21	143.058	137.177	199.523	182.696	191.407
TRIAE_CS42_1AL_TGACv1_000939_AA0022300	Glucose-1-phosphate adenylyltransferase [Source:UniProtKB/TrEMBL;Acc:W4ZRH9]	223.295	338.704	206.494	520.279	130.619	120.144	354.459	258.496	144.574	124.547	101.546	128.563	101.09	121.037
TRIAE_CS42_1BL_TGACv1_031194_AA0109500	Similar to Farnesyl diphosphate synthase (Fragment). (Os05t0543400-01);Similar to Farnesyl diphosphate synthase (Fragment). (Os05t0543400-02)	33.5546	64.0678	32.8668	62.1445	30.1185	27.1835	82.7301	65.5207	34.8496	19.032	21.0219	18.0879	16.2365	18.8592
TRIAE_CS42_1BS_TGACv1_049437_AA0153690	Alanine aminotransferase, Starch synthesis in developing seeds (Os10t0390500-01)	234.399	411.849	128.974	500.769	206.708	145.818	359.766	272.566	107.309	111.01	104.397	124.945	101.513	147.496
TRIAE_CS42_1BS_TGACv1_050552_AA0173290	Similar to Amino acid selective channel protein. (Os05t0111200-01)	36.4514	100.165	34.9068	153.193	31.0696	27.0157	73.8354	66.7621	22.773	19.437	13.1832	67.6208	33.7436	61.9258
TRIAE_CS42_1DL_TGACv1_061444_AA0195450	Similar to Farnesyl diphosphate synthase (Fragment). (Os05t0543400-01);Similar to Farnesyl diphosphate synthase (Fragment). (Os05t0543400-02)	51.1767	71.245	34.2268	67.2027	47.2384	25.8411	64.2528	60.1411	41.4055	31.5272	30.9984	25.323	15.9541	36.0296
TRIAE_CS42_1DL_TGACv1_061518_AA0197520	Similar to Ketol-acid reductoisomerase, chloroplast precursor (EC 1.1.1.86) (Acetohydroxy-acid reductoisomerase) (Alpha-keto-beta-hydroxylacil reductoisomerase). (Os05t0573700-01);Similar to Ketol-acid reductoisomerase. (Os05t0573700-02)	217.018	328.149	162.521	314.335	163.908	161.088	261.164	244.978	244.638	159.661	167.819	179.766	181.566	204.074
TRIAE_CS42_1DS_TGACv1_080166_AA0241980	Similar to Amino acid selective channel protein. (Os05t0111200-01)	32.8304	89.2938	31.5068	142.354	39.6295	18.1224	66.2676	48.0025	42.7857	34.9402	27.7917	46.1937	22.0251	57.9851
TRIAE_CS42_1DS_TGACv1_080749_AA0253170	Alanine aminotransferase, Starch synthesis in developing seeds (Os10t0390500-01)	212.19	445.941	86.8137	395.268	166.761	99.0017	361.314	253.117	104.549	75.0868	88.3632	91.5525	62.8281	110.059
TRIAE_CS42_1DS_TGACv1_081340_AA0260080	Glucose-6-phosphate isomerase [Source:UniProtKB/TrEMBL;Acc:W5AK05]	50.6939	80.0055	45.5602	85.9906	34.2399	33.8955	55.0141	32.1396	45.8911	60.5669	45.9631	52.8723	33.3201	40.8148
TRIAE_CS42_2AL_TGACv1_093856_AA0288280	0	17.1394	34.1976	21.5334	51.3053	11.4133	20.6393	46.4881	33.7949	21.7379	16.6602	24.5849	21.7055	12.1421	21.3926
TRIAE_CS42_2AS_TGACv1_112101_AA0330380	Sucrose synthase [Source:UniProtKB/TrEMBL;Acc:W5B5R3]	677.609	1375.4	475.775	1187.25	447.972	247.169	977.674	687.485	894.704	479.156	487.423	497.277	361.579	488.37
TRIAE_CS42_2AS_TGACv1_112398_AA0337340	Nucleotide-binding, alpha-beta plait domain containing protein. (Os07t0631900-01);Non-protein coding transcript. (Os07t0631900-02)	85.6969	84.1219	31.0535	40.4662	16.1689	17.9546	35.8243	29.2429	28.2938	27.6514	23.8723	21.9837	32.0494	16.8889
TRIAE_CS42_2BS_TGACv1_145971_AA0451230	Sucrose synthase [Source:UniProtKB/TrEMBL;Acc:A0A1D5U769]	498.008	788.128	224.854	746.456	247.605	116.453	591.519	370.226	511.358	298.091	237.298	305.268	208.674	282.607
TRIAE_CS42_2DL_TGACv1_158800_AA0526320	Heavy metal transport/detoxification protein domain containing protein. (Os04t0390100-01)	120.458	184.182	104.04	276.037	89.0872	88.2626	218.656	202.493	96.9579	63.1123	96.9145	75.1343	54.4981	74.874
TRIAE_CS42_2DS_TGACv1_177457_AA0577630	Sucrose synthase [Source:UniProtKB/TrEMBL;Acc:A0A1D5UWR7]	456.728	602.891	206.267	610.606	207.342	108.566	461.809	283.463	523.78	147.281	273.997	205.924	126.786	247.14
TRIAE_CS42_2DS_TGACv1_178264_AA0593590	Hypoxia induced protein, Early stage of hypoxia signalling (Os07t0673900-01)	70.4887	83.3831	46.2402	106.224	42.1658	25.8411	44.2767	34.7605	42.7857	50.9642	68.7665	46.1937	24.1429	35.4666
TRIAE_CS42_3AL_TGACv1_194635_AA0637160	Triose phosphate isomerase (EC 5.3.1.1), Abiotic stress response, Response to methylglyoxal (cytotoxin) (Os01t0841600-01)	59.6257	153.889	33.5468	153.193	49.1406	26.1767	85.8997	60.5549	24.4983	13.3051	39.5497	21.1489	19.2014	30.9629
TRIAE_CS42_3AL_TGACv1_196342_AA0659660	Aspartate aminotransferase 3, chloroplastic [Source:Projected from Arabidopsis thaliana (AT5G11520) UniProtKB/Swiss-Prot;Acc:P46644]	287.748	552.65	296.708	678.531	303.087	269.318	501.417	426.643	275.692	362.707	279.698	495.886	302.281	457.407
TRIAE_CS42_3AS_TGACv1_210854_AA0680290	Conserved hypothetical protein. (Os01t0197400-01)	12.7942	34.1976	13.8267	49.1375	10.1452	8.22218	26.0205	32.8293	12.7667	8.85076	13.1832	11.9658	10.8714	12.3852
TRIAE_CS42_3B_TGACv1_221295_AA0736490	Similar to Permease 1. (Os01t0759900-01)	41.038	92.988	34.0001	91.7715	46.9214	14.5986	95.5806	56.1409	41.7506	18.8585	33.8488	18.9227	16.9424	20.2666
TRIAE_CS42_3DL_TGACv1_249329_AA0845540	Similar to Permease 1. (Os01t0759900-01)	38.1412	69.6618	28.3334	82.3776	31.7036	17.1156	60.5917	48.2784	28.6388	16.371	18.8841	15.5834	11.8597	14.9185
TRIAE_CS42_3DL_TGACv1_250631_AA0871330	Similar to Selenium binding protein. (Os01t0916400-01)	62.7639	115.575	110.614	270.979	63.0902	68.9656	144.599	94.6257	82.121	101.755	115.086	98.5094	86.4063	79.6592
TRIAE_CS42_4AL_TGACv1_288645_AA0954420	Similar to Calcium-binding protein precursor (Calreticulin). (Os03t0832200-01)	147.737	321.394	50.0935	246.41	82.1124	28.5259	189.982	139.732	25.5334	15.9661	30.2858	19.4793	12.1421	22.5185
TRIAE_CS42_4AL_TGACv1_290077_AA0981340	Similar to 110 kDa 4SNc-Tudor domain protein (Fragment). (Os02t0523500-01);Similar to RNA binding protein Rp120. (Os02t0523500-02)	162.703	333.216	133.054	518.834	153.129	94.8067	376.597	259.462	135.603	139.992	99.0523	179.766	165.047	148.904
TRIAE_CS42_4AS_TGACv1_306291_AA1005800	0	18.5878	47.9189	23.3468	67.9254	20.6074	13.9274	66.8081	47.3128	13.4568	15.7347	13.5395	10.2962	5.08272	10.6963
TRIAE_CS42_4AS_TGACv1_307934_AA1024560	UspA domain containing protein. (Os03t0305400-01)	8.44899	34.0921	9.7467	46.9697	9.19406	3.18819	18.207	17.6561	3.45046	5.49557	7.12606	11.131	6.49459	11.8222
TRIAE_CS42_4BL_TGACv1_322060_AA1068140	0	50.2111	117.792	34.0001	98.275	38.9955	17.9546	127.007	89.522	15.8721	13.4208	26.0101	11.6876	8.75358	12.1037
TRIAE_CS42_4BS_TGACv1_330669_AA1108430	Similar to 110 kDa 4SNc-Tudor domain protein (Fragment). (Os02t0523500-01);Similar to RNA binding protein Rp120. (Os02t0523500-02)	167.049	309.573	144.614	496.433	175.321	88.766	315.367	216.839	112.83	137.678	121.499	128.285	155.87	117.378
TRIAE_CS42_4DL_TGACv1_343670_AA1138050	0	53.3493	136.79	53.7202	174.872	45.3362	23.4919	152.388	119.179	24.4983	15.3297	42.0438	13.3572	15.2482	22.5185
TRIAE_CS42_4DS_TGACv1_361093_AA1160730	Similar to 110 kDa 4SNc-Tudor domain protein (Fragment). (Os02t0523500-01);Similar to RNA binding protein Rp120. (Os02t0523500-02)	184.188	394.961	161.614	585.314	162.64	125.178	511.614	354.364	146.99	178.866	124.35	200.636	177.048	163.541
TRIAE_CS42_5AL_TGACv1_374430_AA1199980	Alpha-glucan phosphorylase 1 [Source:Projected from Arabidopsis thaliana (AT3G29320) UniProtKB/Swiss-Prot;Acc:Q9LIB2]	72.9027	159.167	55.9869	230.513	64.3584	27.8547	197.329	148.146	21.7379	15.4454	26.7227	21.9837	12.1421	14.9185
TRIAE_CS42_5AL_TGACv1_374669_AA1206160	Similar to GTP-binding protein. (Os09t0327100-01)	9.89739	9.92153	8.16003	23.8461	8.24295	3.35599	8.57523	6.4831	9.66129	7.4624	15.321	6.95688	5.50628	6.75555
TRIAE_CS42_5AS_TGACv1_393698_AA1275350	Tesmin/TSO1-like, CXC domain containing protein. (Os12t0605500-01)	64.6951	89.5049	40.5735	102.611	34.557	34.2311	139.513	93.2463	43.8208	28.0563	46.3194	42.5761	37.6969	39.9703
TRIAE_CS42_5BL_TGACv1_404418_AA1299180	Alpha-1,4 glucan phosphorylase [Source:UniProtKB/TrEMBL;Acc:A0A1D5YZJ3]	121.907	293.53	108.574	307.109	108.426	58.7298	291.386	220.839	33.4695	29.8496	45.6068	36.1758	29.7904	30.6814
TRIAE_CS42_5DL_TGACv1_432989_AA1397030	Sucrose synthase [Source:UniProtKB/TrEMBL;Acc:W5I774]	420.76	546.74	221.908	445.128	454.313	254.72	439.646	364.157	315.027	166.66	267.94	212.324	192.861	282.326
TRIAE_CS42_5DL_TGACv1_435420_AA1450380	Conserved hypothetical protein. (Os09t0346400-01);Hypothetical conserved gene. (Os09t0346400-02)	78.6963	155.367	58.4802	156.806	65.6265	44.9703	219.713	171.319	100.753	90.8793	68.0539	95.1701	67.2049	76.5629
TRIAE_CS42_5DL_TGACv1_436908_AA1464030	Similar to Calcium-binding protein precursor (Calreticulin). (Os03t0832200-01)	72.9027	171.938	18.5867	96.1071	40.8977	21.1427	116.613	84.8321	17.5973	11.9167	16.0336	11.9658	13.8363	21.9555
TRIAE_CS42_6AL_TGACv1_471258_AA1505890	Protein BTR1 [Source:Projected from Arabidopsis thaliana (AT5G04430) UniProtKB/Swiss-Prot;Acc:Q9LZ82]	132.77	211.519	77.747	320.839	102.086	67.6232	178.384	175.458	82.811	43.4439	70.9043	51.2026	47.5799	50.9481
TRIAE_CS42_6AS_TGACv1_486141_AA1557440	Chromatin remodeling factor, Protein containing PHD domain, FNIII domain and VID domain, Positive regulator of flowering, Regulation of leaf angle (Os02t0152500-01);Non-protein coding transcript. (Os02t0152500-02)	54.5563	67.6564	39.2135	76.5967	33.6059	45.9771	99.9297	71.0382	62.1083	35.2295	40.2623	46.7502	42.2148	42.7851
TRIAE_CS42_7AS_TGACv1_569074_AA1806510	3-oxoacyl-[acyl-carrier-protein] synthase [Source:UniProtKB/TrEMBL;Acc:A0A1D6SCC4]	52.1423	77.3668	26.2934	68.648	47.5555	20.1359	31.6964	27.1738	69.0092	46.3363	25.6538	50.9243	33.8848	41.6592
TRIAE_CS42_7AS_TGACv1_569893_AA1826470	Starch synthase 1, chloroplastic/amyloplastic [Source:Projected from Arabidopsis thaliana (AT5G24300) UniProtKB/Swiss-Prot;Acc:Q9FNF2]	69.2817	122.541	55.3069	150.303	42.1658	53.1925	93.0007	122.627	48.9965	39.1053	43.469	33.6713	41.5089	43.3481
TRIAE_CS42_7AS_TGACv1_571836_AA1850200	Pyrophosphate--fructose 6-phosphate 1-phosphotransferase subunit beta [Source:UniProtKB/TrEMBL;Acc:A0A1D6D1Q3]	109.595	259.437	67.3203	289.044	140.13	41.1109	177.696	177.665	139.054	95.5072	57.0085	120.493	79.2058	113.437
TRIAE_CS42_7BS_TGACv1_591812_AA1922120	Sucrose synthase 2 (EC 2.4.1.13). (Os06t0194900-01);Sucrose synthase 2 (EC 2.4.1.13). (Os06t0194900-02);Sucrose synthase 2 (EC 2.4.1.13). (Os06t0194900-03);Similar to Sucrose synthase 2. (Os06t0194900-04)	252.504	386.412	109.254	369.976	243.167	138.938	290.919	209.252	243.948	133.051	171.738	119.937	117.044	168.326
TRIAE_CS42_7BS_TGACv1_592003_AA1927810	Formate dehydrogenase, mitochondrial [Source:UniProtKB/TrEMBL;Acc:W5IA32]	159.807	328.783	194.481	406.829	142.349	219.985	366.327	265.393	181.839	198.477	195.967	186.723	137.939	162.133
TRIAE_CS42_7BS_TGACv1_592649_AA1942290	Pyrophosphate--fructose 6-phosphate 1-phosphotransferase subunit beta [Source:UniProtKB/TrEMBL;Acc:A0A1D6CH77]	79.9033	197.27	64.6002	229.79	99.8665	49.6687	187.746	142.904	148.37	120.382	52.0203	107.692	85.2768	116.252
TRIAE_CS42_7BS_TGACv1_594296_AA1957050	Similar to ER lumen protein retaining receptor-like protein. (Os08t0548200-01);Similar to ER lumen protein retaining receptor-like protein. (Os08t0548200-02)	42.0036	88.5549	30.1468	83.1002	47.5555	17.2834	72.5332	43.8644	20.3577	21.8666	30.2858	23.3751	19.4838	29.5555
TRIAE_CS42_7DS_TGACv1_622658_AA2043420	Sucrose synthase [Source:UniProtKB/TrEMBL;Acc:A0A1D6D1F6]	56.7289	119.375	28.5601	143.077	35.5081	14.5986	63.0979	40.4159	64.8687	11.1647	22.8034	11.6876	15.2482	19.1407
TRIAE_CS42_7DS_TGACv1_624436_AA2061300	Similar to ER lumen protein retaining receptor-like protein. (Os08t0548200-01);Similar to ER lumen protein retaining receptor-like protein. (Os08t0548200-02)	46.5901	97.1043	40.3468	97.5524	45.0192	19.2969	65.2602	55.3133	29.3289	26.263	36.6992	22.8186	20.8956	27.8666
TRIAE_CS42_U_TGACv1_640973_AA2081110	Pyruvate, phosphate dikinase 1, chloroplastic [Source:Projected from Arabidopsis thaliana (AT4G15530) UniProtKB/Swiss-Prot;Acc:O23404]	95.1115	166.238	182.694	345.408	87.185	107.56	269.272	173.251	94.5426	101.292	93.3515	160.008	97.1365	79.3777
TRIAE_CS42_U_TGACv1_641765_AA2103680	Similar to Mannose-1-phosphate guanyltransferase (EC 2.7.7.13) (ATP-mannose-1- phosphate guanylyltransferase) (GDP-mannose pyrophosphorylase) (NDP- hexose pyrophosphorylase). (Os03t0268400-01);Similar to GDP-D-mannose pyrophosphorylase. (Os03t0268400-02)	45.3831	91.4047	37.8535	127.179	36.1421	30.2039	95.6052	78.211	17.9424	13.5365	33.8488	17.5313	12.0009	20.8296
TRIAE_CS42_U_TGACv1_642768_AA2123010	Cyclin-like F-box domain containing protein. (Os06t0113600-01)	21.2432	40.5305	14.5067	59.9766	17.754	7.55098	40.0013	19.0355	6.55587	5.03278	10.3328	7.23515	5.50628	11.8222
TRIAE_CS42_U_TGACv1_645225_AA2143600	Formate dehydrogenase, mitochondrial [Source:UniProtKB/TrEMBL;Acc:W5HFK6]	121.907	263.765	162.067	404.662	157.884	141.623	247.969	187.044	154.581	112.052	155.348	133.294	81.6059	135.392
cpm_endosperm_specific_cluster2	description	6daa_1	6daa_2	10daa_C1	10daa_C2	10daa_C3	10daa_S1	10daa_S2	10daa_S3	14daa_C1	14daa_C2	14daa_C3	14daa_S1	14daa_S2	14daa_S3
TRIAE_CS42_1AL_TGACv1_000073_AA0002590	Zinc finger, RING/FYVE/PHD-type domain containing protein. (Os05t0564300-01)	48.2799	74.7281	48.7335	133.683	38.6784	25.5055	106.637	60.417	11.7316	11.5118	35.9866	19.7575	18.0719	17.7333
TRIAE_CS42_1AL_TGACv1_000247_AA0007250	Conserved hypothetical protein. (Os05t0417600-01)	12.07	23.2206	11.56	22.4009	5.07258	4.19499	10.9586	7.17279	2.07028	1.4462	11.4017	1.39138	0.847121	1.97037
TRIAE_CS42_1AL_TGACv1_000411_AA0011470	Alcohol dehydrogenase ADH3D [Source:UniProtKB/TrEMBL;Acc:A9U8F9]	13.277	35.6753	4.53335	44.0792	12.9985	2.18139	9.85291	14.7594	0.345046	0.28924	1.06891	3.3393	2.1178	3.65925
TRIAE_CS42_1AL_TGACv1_000814_AA0019600	Conserved hypothetical protein. (Os01t0800000-01)	51.6595	209.724	180.427	371.422	63.7243	61.5824	273.203	300.706	7.59101	0.752025	133.614	3.89585	10.0243	6.19258
TRIAE_CS42_1AL_TGACv1_001205_AA0026900	Hypothetical conserved gene. (Os10t0561000-00)	45.3831	73.1449	53.0402	109.114	19.9733	42.7889	128.874	112.834	7.24597	1.50405	32.0673	11.4093	6.07103	11.5407
TRIAE_CS42_1AL_TGACv1_001544_AA0031990	Similar to Thionin. (Os06t0509900-00)	577.911	2413.68	1367.49	5809.06	1013.88	725.397	2484.31	1649.6	164.242	55.0714	1069.62	251.282	147.964	334.963
TRIAE_CS42_1AL_TGACv1_001596_AA0032670	Mitogen-activated protein kinase [Source:UniProtKB/TrEMBL;Acc:A0A1D5RVG9]	12.3114	24.8038	8.3867	26.014	10.7792	8.38998	37.0528	28.2774	4.83064	4.04937	5.34455	5.00895	5.50628	4.22222
TRIAE_CS42_1AL_TGACv1_001646_AA0033370	Lipid-binding START domain containing protein. (Os02t0468400-01)	18.3464	34.1976	17.4534	57.8088	21.2414	17.619	37.1266	39.8642	12.0766	9.42924	14.6084	14.192	12.9892	12.9481
TRIAE_CS42_1AL_TGACv1_001990_AA0037520	Tetratricopeptide-like helical domain containing protein. (Os10t0501900-01)	15.9324	33.4588	19.2667	51.3053	18.3881	12.2494	47.7166	55.1753	2.41532	1.27266	9.97649	15.3051	6.63578	12.6667
TRIAE_CS42_1AL_TGACv1_002856_AA0045600	Protein of unknown function DUF1639 family protein. (Os05t0551500-01);Protein of unknown function DUF1639 family protein. (Os05t0551500-02)	28.7266	40.425	17.9067	50.5827	17.12	15.102	46.2423	53.1062	0	0.462785	8.90758	7.23515	4.80035	5.9111
TRIAE_CS42_1AL_TGACv1_003549_AA0050330	Orthophosphate dikinase precursor (EC 2.7.9.1). (Os05t0405000-01);Similar to Isoform 2 of Pyruvate, phosphate dikinase 1, chloroplastic. (Os05t0405000-02)	77.2479	178.693	140.534	370.699	77.991	44.1313	188.557	132.145	17.9424	26.1473	70.548	38.9585	15.5305	23.3629
TRIAE_CS42_1AS_TGACv1_019074_AA0059770	Similar to Glutelin (Fragment). (Os02t0268300-00)	146.047	879.428	410.042	2754.59	533.255	135.582	980.524	443.472	20.3577	4.62785	238.723	21.1489	40.9442	36.3111
TRIAE_CS42_1AS_TGACv1_019078_AA0059970	0	8.44899	37.153	21.5334	52.0279	7.29184	17.9546	57.2255	39.8642	1.03514	0.0578481	7.48237	4.4524	2.68255	0.562962
TRIAE_CS42_1AS_TGACv1_019078_AA0059980	Gamma-gliadin 1 [Source:UniProtKB/TrEMBL;Acc:M9TG60]	477.006	2878.62	1958.41	8172	1549.36	871.719	4878.52	2939.74	152.51	55.7655	1553.13	207.871	399.7	359.451
TRIAE_CS42_1AS_TGACv1_019084_AA0060370	Bifunctional inhibitor/plant lipid transfer protein/seed storage domain containing protein. (Os03t0369100-01)	106.699	298.279	144.841	472.587	84.6487	85.41	183.544	76.2799	11.7316	6.71038	195.61	40.3499	33.7436	32.3703
TRIAE_CS42_1AS_TGACv1_019179_AA0062230	Vacuolar H+-translocating pyrophosphatase, Regulation of grain chalkiness (Os05t0156900-01)	173.808	269.676	125.12	313.613	123.01	32.8887	193.741	110.902	27.9487	15.3297	90.8573	56.4898	36.7086	62.7703
TRIAE_CS42_1AS_TGACv1_019220_AA0063350	Similar to Amino acid selective channel protein. (Os05t0111200-01)	71.2129	206.558	45.5602	217.506	64.6754	33.5599	113.296	90.6255	36.9199	23.7177	25.2975	56.7681	25.5548	56.2962
TRIAE_CS42_1AS_TGACv1_019261_AA0064050	Bifunctional inhibitor/plant lipid transfer protein/seed storage domain containing protein. (Os03t0369100-01)	21.0018	38.9473	13.1467	87.4358	6.34073	11.2426	25.5537	14.3456	3.45046	1.50405	23.516	16.14	7.90646	8.16295
TRIAE_CS42_1AS_TGACv1_019261_AA0064060	Bifunctional inhibitor/plant lipid transfer protein/seed storage domain containing protein. (Os03t0369100-01)	51.6595	100.482	46.9202	246.41	26.314	31.2107	55.7758	47.4508	5.52074	1.38835	51.664	22.5403	16.8012	14.9185
TRIAE_CS42_1AS_TGACv1_019409_AA0066240	Alanine aminotransferase, Starch synthesis in developing seeds (Os10t0390500-01)	218.467	461.035	121.267	581.701	175.321	153.537	431.857	349.812	69.0092	68.2029	90.8573	80.6998	85.5592	95.4221
TRIAE_CS42_1AS_TGACv1_019696_AA0070095	0	151.116	1094.22	611.549	3747.46	410.562	172.33	1057.21	989.569	38.9902	6.47899	341.695	34.7844	66.9225	70.9332
TRIAE_CS42_1AS_TGACv1_019696_AA0070097	0	91.9733	546.106	259.308	1495.08	289.137	89.2694	707.051	453.817	20.7028	5.20633	135.752	22.5403	37.4145	46.4444
TRIAE_CS42_1AS_TGACv1_019727_AA0070640	0	267.229	548.217	432.708	1491.47	223.194	156.557	688.131	484.163	21.7379	4.74354	382.67	31.7234	40.6618	35.1851
TRIAE_CS42_1AS_TGACv1_019801_AA0071580	Low molecular weight glutenin [Source:UniProtKB/TrEMBL;Acc:Q6SPZ3]	521.665	2411.78	2078.99	5261.32	2157.43	1365.72	7026.03	2524	185.635	76.8223	1482.58	376.784	364.403	503.851
TRIAE_CS42_1AS_TGACv1_020151_AA0075220	Starch synthase, Starch biosynthesis (Os08t0191433-01)	38.624	64.0678	35.3601	80.9323	23.1437	16.2766	87.3494	72.5556	6.21083	5.37987	13.8958	10.2962	5.92984	10.9778
TRIAE_CS42_1AS_TGACv1_020182_AA0075350	0	28.2438	73.8837	36.9468	123.566	31.3866	29.8683	127.498	102.35	3.10541	0.983417	26.7227	7.7917	5.64747	7.31851
TRIAE_CS42_1AS_TGACv1_020289_AA0076330	Carboxypeptidase [Source:UniProtKB/TrEMBL;Acc:A0A1D5S4B1]	10.3802	15.6211	44.4268	63.5897	49.7747	23.1563	74.6217	16.1388	15.8721	9.19784	47.7446	9.73963	6.07103	14.0741
TRIAE_CS42_1AS_TGACv1_020826_AA0080090	Bifunctional inhibitor/plant lipid transfer protein/seed storage domain containing protein. (Os03t0369100-01)	48.5213	108.292	46.0135	215.338	24.4118	37.9227	72.0172	38.7607	2.76037	2.54532	78.3867	15.5834	13.2716	16.6074
TRIAE_CS42_1BL_TGACv1_030373_AA0088420	Hypothetical conserved gene. (Os05t0556600-01)	32.1062	62.6956	24.2534	80.2097	23.4607	11.5782	61.3534	51.5889	0.690092	0.28924	16.7463	3.61758	1.41187	3.09629
TRIAE_CS42_1BL_TGACv1_030553_AA0093880	Starch synthase, chloroplastic/amyloplastic [Source:UniProtKB/TrEMBL;Acc:Q9FUU6]	310.44	711.606	533.802	1601.3	406.124	325.028	647.049	655.759	41.0605	21.693	300.364	64.2815	49.5565	83.3184
TRIAE_CS42_1BL_TGACv1_030714_AA0098860	Conserved hypothetical protein. (Os01t0800000-01)	41.038	79.9	35.5868	93.2167	13.3155	13.0884	60.0266	48.8302	1.38018	0.578481	30.6421	4.73068	3.38848	5.62962
TRIAE_CS42_1BL_TGACv1_030818_AA0101440	Globulin 1 [Source:UniProtKB/TrEMBL;Acc:Q0Q5D9]	90.2835	479.4	348.388	1162.68	178.174	272.842	707.714	578.789	25.1884	5.78481	266.871	42.2978	91.6302	57.9851
TRIAE_CS42_1BL_TGACv1_031712_AA0119450	Glucose-1-phosphate adenylyltransferase [Source:UniProtKB/TrEMBL;Acc:A0A1D5SCN9]	526.734	765.647	417.295	1168.46	354.447	197.668	381.118	354.501	197.366	110.085	207.368	122.163	89.7948	98.5184
TRIAE_CS42_1BL_TGACv1_032078_AA0125010	Hypothetical conserved gene. (Os05t0417700-01)	21.0018	25.1205	16.0934	63.5897	12.9985	1.1746	15.8728	7.72455	2.07028	0.0578481	8.19497	0.834825	0.705934	0.281481
TRIAE_CS42_1BL_TGACv1_033039_AA0136340	Protein of unknown function DUF1639 family protein. (Os05t0551500-01);Protein of unknown function DUF1639 family protein. (Os05t0551500-02)	31.382	55.6239	27.8801	69.3706	24.0948	25.3377	59.658	66.9001	1.03514	0.983417	16.3899	12.2441	4.37679	9.85184
TRIAE_CS42_1BL_TGACv1_034203_AA0143760	Alpha purothionin [Source:UniProtKB/TrEMBL;Acc:Q9T0P1]	249.607	1031.94	582.082	1999.46	484.115	353.386	1477.27	822.25	64.8687	19.4948	432.908	121.328	66.7813	162.133
TRIAE_CS42_1BS_TGACv1_049356_AA0150040	0	2.1726	9.18269	7.25336	15.1748	8.87702	4.86619	28.797	8.2763	1.38018	0.925569	4.27564	2.78275	1.41187	2.53333
TRIAE_CS42_1BS_TGACv1_049356_AA0150060	0	13.0356	54.8851	28.3334	93.2167	17.12	22.9885	78.1107	66.6242	1.03514	0.173544	11.0454	2.2262	6.07103	3.37777
TRIAE_CS42_1BS_TGACv1_049356_AA0150110	Gamma-gliadin 3 [Source:UniProtKB/TrEMBL;Acc:M9TE79]	403.138	2196.77	1361.14	5510.62	1141.97	551.725	3531.1	1806.16	115.245	35.5187	968.432	141.364	212.768	273.318
TRIAE_CS42_1BS_TGACv1_049399_AA0152230	Vacuolar H+-translocating pyrophosphatase, Regulation of grain chalkiness (Os05t0156900-01)	125.045	205.819	76.8403	221.841	108.426	23.4919	168.089	101.798	8.62615	11.7432	43.469	33.6713	18.2131	41.6592
TRIAE_CS42_1BS_TGACv1_049541_AA0156210	Low molecular weight glutenin subunit [Source:UniProtKB/TrEMBL;Acc:B2Y2S6]	147.737	974.843	384.428	2217.69	727.599	198.507	2099.55	890.116	50.0317	22.2715	169.6	103.518	125.233	228.563
TRIAE_CS42_1BS_TGACv1_049581_AA0157240	Bifunctional inhibitor/plant lipid transfer protein/seed storage domain containing protein. (Os03t0369100-01)	45.8659	117.264	80.467	318.671	60.2369	49.5009	114.795	52.2786	12.7667	7.69379	113.661	22.262	20.3309	23.9259
TRIAE_CS42_1BS_TGACv1_049670_AA0159300	Bifunctional inhibitor/plant lipid transfer protein/seed storage domain containing protein. (Os03t0369100-01)	28.2438	86.1273	25.3868	123.566	27.8992	15.6054	54.1787	17.794	1.03514	1.38835	44.5379	2.50448	3.10611	3.37777
TRIAE_CS42_1BS_TGACv1_050153_AA0168220	Bifunctional inhibitor/plant lipid transfer protein/seed storage domain containing protein. (Os03t0369100-01)	124.321	299.229	170.907	740.675	106.841	87.7592	206.371	91.4531	13.1117	14.9827	240.861	23.0968	20.8956	24.2074
TRIAE_CS42_1BS_TGACv1_050316_AA0170590	Low molecular weight glutenin subunit [Source:UniProtKB/TrEMBL;Acc:B2Y2Q1]	26.3126	126.447	107.667	361.305	110.646	51.1789	332.394	131.731	14.4919	9.31354	62.3531	22.8186	19.3426	32.6518
TRIAE_CS42_1BS_TGACv1_050530_AA0173040	Carboxypeptidase [Source:UniProtKB/TrEMBL;Acc:W5AC96]	7.72479	10.0271	42.1602	49.8601	70.065	23.4919	71.3538	14.0697	15.5271	11.2225	47.3883	5.28723	4.09442	9.0074
TRIAE_CS42_1BS_TGACv1_050883_AA0176420	Bifunctional inhibitor/plant lipid transfer protein/seed storage domain containing protein. (Os03t0369100-01)	27.0368	56.996	13.8267	71.5384	14.2666	11.5782	28.2319	11.0351	0.345046	0.115696	12.8269	0.278275	1.12949	1.40741
TRIAE_CS42_1BS_TGACv1_050983_AA0177050	Starch synthase, Starch biosynthesis (Os08t0191433-01)	42.245	85.8107	49.4135	112.727	47.8725	30.5395	93.6887	94.9016	11.3865	8.04088	25.2975	15.3051	14.401	18.0148
TRIAE_CS42_1BS_TGACv1_052225_AA0181540	Low molecular weight glutenin subunit [Source:UniProtKB/TrEMBL;Acc:B2Y2Q6]	42.4863	166.133	107.894	329.51	176.589	77.5234	524.317	139.318	16.9073	10.297	71.2606	31.7234	20.8956	56.2962
TRIAE_CS42_1DL_TGACv1_061110_AA0185680	Protein of unknown function DUF1639 family protein. (Os05t0551500-01);Protein of unknown function DUF1639 family protein. (Os05t0551500-02)	31.1406	50.6631	25.1601	68.648	23.4607	20.8071	53.2205	66.6242	2.41532	0.694177	7.12606	6.6786	4.2356	7.31851
TRIAE_CS42_1DL_TGACv1_061176_AA0187800	NRR alternative splicing variant, Regulation of root development in response to macronutrient deficiency (Os05t0595300-01);CCT domain-containing protein, Regulator of starch synthesis, Regulation of root development in response to macronutrient deficiency (Os05t0595300-02)	21.726	36.4141	22.4401	52.7505	6.02369	8.72558	24.0549	18.8975	2.41532	8.33012	17.8152	1.94793	3.2473	2.53333
TRIAE_CS42_1DL_TGACv1_061933_AA0205810	Hypothetical conserved gene. (Os10t0561000-00)	8.20759	36.7308	21.7601	54.1958	9.19406	14.7664	57.7906	50.3475	2.07028	0.115696	6.76976	3.06103	0.988307	3.37777
TRIAE_CS42_1DL_TGACv1_062418_AA0214200	26 kDa globulin (Alpha-globulin). (Os05t0499100-01)	401.931	2276.57	2663.57	7586.68	1350.26	1752.16	3871.63	3092.3	158.031	25.3375	2103.97	219.281	436.267	246.296
TRIAE_CS42_1DL_TGACv1_062555_AA0216320	Hypothetical conserved gene. (Os05t0417700-01)	11.8286	26.5981	10.2	44.8018	12.6815	1.8458	13.3665	7.17279	0.690092	0.173544	4.27564	0.278275	0.282374	0
TRIAE_CS42_1DL_TGACv1_062709_AA0218510	Conserved hypothetical protein. (Os01t0800000-01)	165.6	387.784	326.855	554.242	94.1598	109.573	401.217	326.086	19.6676	2.08253	262.239	13.6355	15.6717	14.9185
TRIAE_CS42_1DL_TGACv1_063405_AA0227010	Glucose-1-phosphate adenylyltransferase large subunit, chloroplastic/amyloplastic [Source:UniProtKB/Swiss-Prot;Acc:P12299]	632.467	809.344	557.602	1297.81	418.488	247.672	478.444	415.332	193.571	173.139	302.145	174.2	117.609	155.659
TRIAE_CS42_1DL_TGACv1_063490_AA0227860	0	12.7942	22.7984	0.680003	5.05827	2.21925	0	1.64625	0.689692	0	0	0	0	0	1.12592
TRIAE_CS42_1DL_TGACv1_063742_AA0230400	Zinc finger, RING/FYVE/PHD-type domain containing protein. (Os05t0564300-01)	52.3837	75.467	53.4935	129.347	40.2636	25.1699	96.1212	65.9345	15.182	20.3047	44.8942	30.8885	15.3894	22.237
TRIAE_CS42_1DL_TGACv1_063902_AA0231540	Alpha 1 purothionin [Source:UniProtKB/TrEMBL;Acc:Q53WS1]	524.079	1859.76	989.63	3498.16	698.748	601.897	2086.07	1568.63	116.971	36.0972	839.094	149.434	117.891	228.281
TRIAE_CS42_1DS_TGACv1_080114_AA0239910	LMW-GS [Source:UniProtKB/TrEMBL;Acc:Q00M61]	62.5225	259.754	173.627	449.463	250.776	97.3237	815.015	249.392	20.3577	7.40455	128.982	37.5671	31.767	56.2962
TRIAE_CS42_1DS_TGACv1_080115_AA0239970	0	1.4484	5.6996	0.90667	5.78088	0.951109	1.5102	2.67822	2.62083	0.345046	0	0.356303	0	0.282374	0
TRIAE_CS42_1DS_TGACv1_080197_AA0242910	Similar to Defensin precursor. (Os02t0629800-01)	17.1394	50.6631	51.0002	187.156	36.1421	9.56457	28.7479	14.3456	3.45046	3.18164	111.879	2.78275	1.27068	2.53333
TRIAE_CS42_1DS_TGACv1_080245_AA0244130	LMW-glutenin P3-6 [Source:UniProtKB/TrEMBL;Acc:Q8W3V4]	15.4496	33.881	21.3067	85.268	18.0711	13.9274	72.5823	61.1067	2.07028	0.462785	8.90758	4.4524	3.67086	3.09629
TRIAE_CS42_1DS_TGACv1_080252_AA0244280	Bifunctional inhibitor/plant lipid transfer protein/seed storage domain containing protein. (Os03t0369100-01)	36.4514	81.5888	32.6401	175.594	20.9244	17.4512	54.4736	25.2427	1.38018	0.28924	36.3429	3.06103	3.52967	8.72591
TRIAE_CS42_1DS_TGACv1_080328_AA0246030	Similar to Glutelin (Fragment). (Os02t0268300-00)	276.161	1652.67	893.297	3686.03	1009.76	399.531	2207.2	899.22	40.7154	6.71038	448.942	48.6981	74.829	78.5332
TRIAE_CS42_1DS_TGACv1_080332_AA0246100	Vacuolar H+-translocating pyrophosphatase, Regulation of grain chalkiness (Os05t0156900-01)	164.635	245.4	80.0136	211.002	95.428	20.3037	205.486	113.385	2.41532	2.71886	47.3883	12.5224	14.5422	22.237
TRIAE_CS42_1DS_TGACv1_080538_AA0249760	Bifunctional inhibitor/plant lipid transfer protein/seed storage domain containing protein. (Os03t0369100-01)	96.5599	254.371	160.707	593.986	94.7939	106.217	249.542	90.9013	22.773	6.59468	288.249	41.1847	34.5908	39.6888
TRIAE_CS42_1DS_TGACv1_080539_AA0249800	Glutenin subunit [Source:UniProtKB/TrEMBL;Acc:Q00M59]	609.776	2480.07	1503.71	5251.21	1868.3	1031.8	5791.5	2440.82	207.718	114.019	1116.65	356.47	312.87	517.925
TRIAE_CS42_1DS_TGACv1_080539_AA0249810	LMW-GS P-31 [Source:UniProtKB/TrEMBL;Acc:Q00M56]	215.811	983.498	802.856	3188.16	869.631	432.252	2303.76	936.187	105.584	66.5253	591.107	180.6	160.388	278.103
TRIAE_CS42_1DS_TGACv1_080625_AA0251260	Gamma-gliadin [Source:UniProtKB/TrEMBL;Acc:A1EHE7]	312.371	1665.87	453.335	3804.54	819.856	199.849	2180.1	1469.32	25.8785	12.6687	216.989	74.2994	139.493	174.237
TRIAE_CS42_1DS_TGACv1_080625_AA0251270	Gamma-gliadin [Source:UniProtKB/TrEMBL;Acc:Q94G92]	178.636	851.668	149.374	1651.89	298.648	46.6483	624.763	476.439	7.93606	4.74354	83.7313	17.8096	35.4379	59.111
TRIAE_CS42_1DS_TGACv1_080771_AA0253490	Gamma-gliadin [Source:UniProtKB/TrEMBL;Acc:B6UKP0]	526.734	3059.31	1754.86	7481.18	1477.39	620.523	4547.94	2603.45	149.06	50.9642	1317.97	149.712	283.927	332.711
TRIAE_CS42_1DS_TGACv1_081073_AA0257420	Bifunctional inhibitor/plant lipid transfer protein/seed storage domain containing protein. (Os03t0369100-01)	109.113	263.448	155.267	557.855	114.133	97.4915	205.363	84.8321	27.9487	14.2885	293.594	45.9154	41.3677	38
TRIAE_CS42_2AL_TGACv1_093085_AA0271530	Similar to Coproporphyrinogen III oxidase (Fragment). (Os04t0610800-01)	46.5901	65.5454	30.1468	58.5314	34.557	30.7073	62.3854	57.6582	15.182	24.759	22.4471	30.0537	26.6843	37.437
TRIAE_CS42_2AL_TGACv1_093474_AA0280760	Similar to OSIGBa0097P08.4 protein. (Os04t0458800-01)	23.4158	24.065	4.98669	33.9627	13.6326	4.02719	17.2733	14.2076	1.03514	0.115696	2.85043	0.55655	0.988307	0.844443
TRIAE_CS42_2AL_TGACv1_093757_AA0286140	Seed-type vacuolar processing enzyme (VPE), Glutelin maturation (Os04t0537900-01)	7.00059	11.6103	20.8534	11.5618	12.6815	30.3717	53.6382	13.38	13.4568	3.52873	22.4471	3.3393	1.69424	2.25185
TRIAE_CS42_2AL_TGACv1_093757_AA0286150	Seed-type vacuolar processing enzyme (VPE), Glutelin maturation (Os04t0537900-01)	32.1062	63.9622	81.827	153.916	59.9199	50.8433	113.444	87.3149	22.773	13.1315	58.4337	15.0269	12.2832	13.7926
TRIAE_CS42_2AL_TGACv1_093886_AA0288730	0	12.5528	50.3465	87.267	174.149	79.8932	48.3263	113.05	68.6933	17.9424	6.99962	87.2943	10.8527	17.2248	16.0444
TRIAE_CS42_2AL_TGACv1_094128_AA0293030	Seed-type vacuolar processing enzyme (VPE), Glutelin maturation (Os04t0537900-01)	16.4152	29.659	38.7601	58.5314	40.8977	42.7889	71.4766	23.5875	12.7667	4.4543	45.6068	4.17413	3.38848	4.22222
TRIAE_CS42_2AL_TGACv1_095309_AA0309510	Similar to Plastid division protein ftsZ1 precursor. (Os03t0646100-01)	43.6933	92.6713	43.2935	119.231	33.9229	20.1359	53.6382	48.9681	18.2874	12.9001	19.953	13.9138	12.5656	16.3259
TRIAE_CS42_2AL_TGACv1_095729_AA0314080	0	73.1441	139.957	56.6669	255.081	57.0665	36.5803	94.8926	59.8652	13.1117	11.3382	49.1698	25.0448	18.2131	28.9926
TRIAE_CS42_2AL_TGACv1_095785_AA0314520	Starch branching enzyme 3, Starch synthesis (Os02t0528200-01)	127.942	354.325	176.801	484.871	133.789	61.2468	359.988	245.944	9.66129	2.77671	53.8018	4.17413	3.81204	7.88147
TRIAE_CS42_2AL_TGACv1_096263_AA0318280	COBRA-like protein 7. (Os04t0540300-00)	11.1044	23.7483	8.3867	33.9627	6.9748	9.90017	39.1414	34.2087	0.690092	0.347088	3.20673	2.2262	3.67086	5.9111
TRIAE_CS42_2AL_TGACv1_096504_AA0319470	Diacylglycerol kinase [Source:UniProtKB/TrEMBL;Acc:A0A096UL74]	39.5896	57.7349	60.9736	56.3636	70.065	39.9363	62.7785	50.6234	57.6227	42.4026	47.3883	35.8975	26.1195	37.437
TRIAE_CS42_2AL_TGACv1_107266_AA0328420	Conserved hypothetical protein. (Os03t0343800-00)	40.3138	56.2572	12.92	57.0862	15.5348	10.5714	32.1141	40.4159	0	0.28924	12.4706	1.94793	0.988307	1.40741
TRIAE_CS42_2AS_TGACv1_113271_AA0353760	Similar to Vacuolar sorting receptor 1 precursor (AtVSR1) (Epidermal growth factor receptor-like protein 1) (AtELP1) (AtELP) (BP80-like protein b) (AtBP80b) (Spot 3 protein). (Os07t0680000-01)	76.7651	120.008	73.4403	177.039	109.695	57.723	167.843	135.455	17.5973	18.5692	42.0438	16.9748	28.0962	16.6074
TRIAE_CS42_2AS_TGACv1_113370_AA0355140	Hypoxia induced protein, Early stage of hypoxia signalling (Os07t0673900-01)	83.5243	102.065	42.6135	96.8298	41.8488	30.2039	45.3332	34.4846	23.4631	25.9159	32.4236	27.5492	19.3426	26.4592
TRIAE_CS42_2AS_TGACv1_114052_AA0363650	Similar to Alpha-amylase/trypsin inhibitor (RBI) (RATI). (Os07t0222000-01)	6.03499	14.249	18.3601	31.7948	24.7288	11.2426	27.4456	6.89692	2.76037	2.71886	13.1832	2.2262	0.705934	4.22222
TRIAE_CS42_2AS_TGACv1_115171_AA0371320	Similar to B12D protein. (Os07t0604600-01)	7.96619	23.0095	24.4801	53.4731	19.0222	11.9138	39.8539	29.3809	1.38018	2.02468	32.0673	6.40033	5.08272	7.31851
TRIAE_CS42_2BL_TGACv1_129550_AA0388190	0	14.484	44.1191	81.3736	216.06	30.4355	26.1767	27.4456	23.1736	6.90092	2.19823	130.763	1.1131	1.41187	2.25185
TRIAE_CS42_2BL_TGACv1_129730_AA0394010	0	17.6222	32.0867	71.6269	125.012	102.72	32.5531	101.723	23.0357	22.428	13.1894	80.1682	17.2531	8.47121	17.7333
TRIAE_CS42_2BL_TGACv1_130028_AA0401990	Similar to Plastid division protein ftsZ1 precursor. (Os03t0646100-01)	34.2788	65.9676	34.2268	100.443	34.557	24.6665	33.3918	31.4499	20.7028	17.0652	29.2169	14.4703	9.31833	10.9778
TRIAE_CS42_2BL_TGACv1_130327_AA0408930	Seed-type vacuolar processing enzyme (VPE), Glutelin maturation (Os04t0537900-01)	0.965599	4.32748	14.9601	20.9557	30.1185	13.424	17.0522	9.24187	1.72523	0.347088	11.0454	0	0.282374	0
TRIAE_CS42_2BL_TGACv1_132147_AA0435620	0	4.58659	21.954	31.2801	78.7645	15.5348	6.87978	19.6321	21.3804	2.76037	0.752025	19.2404	0.55655	1.69424	2.25185
TRIAE_CS42_2BL_TGACv1_132615_AA0438670	0	59.8671	127.819	28.7868	135.128	39.6295	19.6325	74.6954	49.3819	8.62615	6.18974	32.7799	16.4182	12.9892	19.7037
TRIAE_CS42_2BL_TGACv1_132845_AA0440100	Starch branching enzyme 3, Starch synthesis (Os02t0528200-01)	121.907	304.612	96.107	385.151	112.865	22.9885	185.633	146.766	14.4919	6.1319	37.7681	6.12205	7.62408	11.8222
TRIAE_CS42_2BL_TGACv1_133400_AA0442410	GA3ox-B3 protein [Source:UniProtKB/TrEMBL;Acc:A0A140KPV0]	13.5184	39.6861	22.4401	87.4358	23.4607	16.2766	53.1713	53.3821	2.41532	0.925569	19.2404	1.94793	2.82374	1.68889
TRIAE_CS42_2BS_TGACv1_146395_AA0464170	0	244.055	552.439	158.667	432.843	138.862	89.1016	346.744	333.259	25.1884	11.5118	86.938	40.3499	41.7913	61.6444
TRIAE_CS42_2BS_TGACv1_146768_AA0472460	Similar to Alpha-amylase/trypsin inhibitor (RBI) (RATI). (Os07t0222000-01)	24.3814	43.8025	43.7468	103.333	73.8695	19.9681	74.2777	24.2771	13.1117	4.39645	58.0774	6.95688	5.3651	9.85184
TRIAE_CS42_2BS_TGACv1_146993_AA0476300	0	6.03499	13.4046	17.9067	98.9976	12.0474	9.90017	31.4015	10.0695	3.45046	3.70228	38.8371	2.2262	2.1178	1.97037
TRIAE_CS42_2DL_TGACv1_157957_AA0503480	0	56.9703	145.445	163.881	407.552	234.29	113.097	414.609	185.803	34.8496	21.9244	146.441	62.0553	30.7787	76.5629
TRIAE_CS42_2DL_TGACv1_158200_AA0512220	Starch branching enzyme 3, Starch synthesis (Os02t0528200-01)	114.182	198.431	42.3868	191.492	62.7732	17.2834	133.223	88.9702	10.0063	9.08215	19.953	18.9227	16.2365	16.8889
TRIAE_CS42_2DL_TGACv1_159575_AA0540060	Seed-type vacuolar processing enzyme (VPE), Glutelin maturation (Os04t0537900-01)	14.0012	35.1476	33.7735	87.4358	31.3866	31.0429	76.9068	45.1058	12.7667	6.36329	27.7917	10.2962	8.18883	11.5407
TRIAE_CS42_2DL_TGACv1_159694_AA0541610	Similar to Plastid division protein ftsZ1 precursor. (Os03t0646100-01)	47.3143	65.9676	27.4268	72.261	22.1925	17.619	35.6769	33.6569	13.4568	12.3216	19.5967	12.5224	9.03595	12.9481
TRIAE_CS42_2DL_TGACv1_161025_AA0556070	COBRA-like protein 6 [Source:Projected from Arabidopsis thaliana (AT1G09790) UniProtKB/Swiss-Prot;Acc:O04500]	13.5184	28.9202	9.7467	33.9627	14.2666	6.87978	36.8563	29.3809	0.345046	0.173544	4.27564	2.50448	1.69424	4.5037
TRIAE_CS42_2DL_TGACv1_161320_AA0557950	0	103.802	122.119	38.9868	145.245	30.7525	20.1359	74.9411	54.6236	11.0415	8.27228	39.5497	9.18308	9.88307	10.1333
TRIAE_CS42_2DL_TGACv1_161599_AA0559460	0	4.34519	23.7483	48.2802	148.135	25.0459	16.1088	13.1454	7.72455	5.86578	3.41304	82.6624	2.50448	1.27068	2.81481
TRIAE_CS42_2DL_TGACv1_161868_AA0560910	Seed-type vacuolar processing enzyme (VPE), Glutelin maturation (Os04t0537900-01)	4.34519	5.9107	27.2001	56.3636	38.9955	26.1767	23.6372	20.0011	5.17569	1.15696	15.6773	2.78275	1.83543	1.40741
TRIAE_CS42_2DS_TGACv1_177259_AA0570930	Similar to Phytochelatin synthetase (Fragment). (Os07t0604300-01)	40.3138	49.5021	64.1469	140.909	135.058	52.6891	59.486	59.3135	8.62615	4.51215	38.1244	7.51343	6.77696	9.57036
TRIAE_CS42_2DS_TGACv1_177698_AA0582590	Zinc finger, CCCH-type domain containing protein. (Os07t0668600-01);CCCH type zinc finger protein, Regulation of the seed storage protein GluB-1 (Os07t0668600-02)	7.72479	28.9202	15.6401	52.7505	15.5348	5.36959	36.1192	34.4846	2.07028	1.15696	17.8152	1.39138	0.705934	2.53333
TRIAE_CS42_2DS_TGACv1_180073_AA0610080	Similar to Vacuolar sorting receptor 1 precursor (AtVSR1) (Epidermal growth factor receptor-like protein 1) (AtELP1) (AtELP) (BP80-like protein b) (AtBP80b) (Spot 3 protein). (Os07t0680000-01)	84.4899	160.644	98.3737	268.088	81.7954	59.401	153.961	137.8	17.2523	18.9163	71.617	22.8186	24.1429	25.8963
TRIAE_CS42_3AL_TGACv1_193615_AA0615120	0	62.5225	74.3059	26.0668	57.8088	17.437	10.068	72.5577	45.3817	2.07028	0.809873	25.6538	3.89585	4.94154	3.37777
TRIAE_CS42_3AL_TGACv1_193615_AA0615130	0	334.097	454.913	91.1203	318.671	79.8932	30.7073	184.552	132.007	5.52074	2.77671	78.3867	5.28723	6.77696	8.44443
TRIAE_CS42_3AL_TGACv1_193878_AA0621580	Hypothetical conserved gene. (Os01t0517800-01)	15.2082	21.1096	9.52004	39.0209	9.19406	1.1746	11.4254	4.55196	0	0	8.90758	0.55655	0	0.281481
TRIAE_CS42_3AL_TGACv1_194056_AA0625560	0	17.3808	24.9094	4.53335	23.1235	3.80444	3.85939	13.1454	15.587	0	0.0578481	2.49412	0.278275	0.42356	0.562962
TRIAE_CS42_3AL_TGACv1_194201_AA0628400	0	124.562	180.276	96.787	207.389	48.8236	21.8139	92.3864	64.5551	1.72523	0.347088	58.0774	1.39138	1.97661	4.22222
TRIAE_CS42_3AL_TGACv1_194258_AA0629720	0	23.6572	37.4696	54.4002	194.382	19.6563	23.8275	38.2077	20.9666	3.10541	2.66101	99.0523	3.06103	3.67086	3.94074
TRIAE_CS42_3AL_TGACv1_194489_AA0633930	Zinc finger, RING/FYVE/PHD-type domain containing protein. (Os01t0919500-01);Hypothetical conserved gene. (Os01t0919500-02)	5.55219	13.6157	9.97337	26.014	8.24295	6.87978	17.5927	12.2765	2.76037	2.77671	11.4017	2.78275	3.38848	4.78518
TRIAE_CS42_3AL_TGACv1_194605_AA0636640	Zinc finger, RING/FYVE/PHD-type domain containing protein. (Os01t0919500-01);Hypothetical conserved gene. (Os01t0919500-02)	18.8292	47.2856	23.3468	62.1445	16.8029	16.78	56.2427	59.5893	5.52074	1.38835	19.5967	7.23515	9.17714	8.72591
TRIAE_CS42_3AL_TGACv1_195431_AA0649500	Transcription factor [Source:UniProtKB/TrEMBL;Acc:A0A1D5VBM8]	14.9668	25.226	18.5867	30.3496	12.3644	9.22898	23.3177	16.1388	3.79551	6.30544	13.5395	9.46135	6.91815	5.62962
TRIAE_CS42_3AL_TGACv1_198310_AA0668360	0	51.9009	62.8012	21.5334	138.019	36.1421	6.20858	17.2242	12.2765	0.345046	0.0578481	9.62019	0	0.141187	1.40741
TRIAE_CS42_3AL_TGACv1_200052_AA0670050	0	12.7942	25.7538	33.3201	91.7715	35.8251	11.0748	20.8115	17.6561	4.14055	0.809873	37.4118	2.2262	1.83543	5.06666
TRIAE_CS42_3AS_TGACv1_211704_AA0693200	Winged helix repressor DNA-binding domain containing protein. (Os08t0290700-01)	22.6916	33.2477	10.88	26.014	12.3644	5.53739	14.5214	12.1386	1.72523	0.28924	4.63194	2.50448	1.41187	6.19258
TRIAE_CS42_3AS_TGACv1_211969_AA0696080	Seed allergenic protein RA17 precursor. (Os07t0214100-01)	2.8968	30.3979	14.7334	78.0419	12.6815	3.69159	9.36149	8.96599	0	0.0578481	6.76976	0	0.564747	0.844443
TRIAE_CS42_3B_TGACv1_220605_AA0710880	Chaperonin Cpn60/TCP-1 family protein. (Os12t0236700-01);Non-protein coding transcript. (Os12t0236700-02)	20.2776	40.3194	28.1068	66.4801	15.2177	17.1156	71.28	55.7271	2.76037	3.93367	11.758	4.73068	3.81204	4.5037
TRIAE_CS42_3B_TGACv1_220744_AA0717810	Seed allergenic protein RA17 precursor. (Os07t0214100-01)	454.073	1836.64	1481.73	4838.6	752.327	833.46	2040.88	1579.12	108.69	23.1971	1311.2	141.642	168.295	207.17
TRIAE_CS42_3B_TGACv1_221042_AA0727910	0	50.4525	91.9325	44.8802	78.7645	25.3629	9.39677	37.9865	22.346	1.38018	0.173544	39.1934	1.1131	0.705934	2.25185
TRIAE_CS42_3B_TGACv1_221633_AA0746280	0	7.96619	19.1042	39.6668	116.34	19.9733	10.7392	17.003	9.93156	4.4856	1.27266	51.3077	2.2262	1.83543	1.40741
TRIAE_CS42_3B_TGACv1_222012_AA0755210	Hypothetical conserved gene. (Os01t0517800-01)	6.27639	10.6604	3.62668	12.2844	0.951109	2.18139	7.39583	7.86248	0	0	1.78152	0.278275	0.42356	0.562962
TRIAE_CS42_3B_TGACv1_222723_AA0769470	0	100.664	128.98	6.57336	29.627	68.4799	1.0068	13.5877	3.17258	0.690092	0	1.42521	0	0.141187	0.844443
TRIAE_CS42_3B_TGACv1_223686_AA0785650	0	12.3114	27.0203	56.4402	126.457	22.8266	32.2175	35.4803	26.898	11.0415	6.36329	106.891	8.34825	5.92984	9.28888
TRIAE_CS42_3B_TGACv1_224509_AA0797530	Hypothetical conserved gene. (Os01t0517800-01)	38.1412	42.4304	11.3334	38.2983	8.87702	18.7935	48.38	60.0032	1.38018	0.231392	4.27564	3.06103	3.2473	2.25185
TRIAE_CS42_3B_TGACv1_224514_AA0797590	Similar to Beta-1,3-glucanase. (Os01t0944800-00)	40.3138	83.2775	126.934	304.219	110.012	98.1627	144.943	92.5566	17.2523	13.0158	285.043	16.6965	13.2716	18.5778
TRIAE_CS42_3B_TGACv1_224776_AA0801380	Early nodulin. (Os06t0142400-01)	30.8992	48.3411	14.5067	66.4801	17.12	8.55778	19.7058	21.2425	1.03514	3.23949	11.4017	4.4524	2.82374	8.44443
TRIAE_CS42_3DL_TGACv1_249128_AA0838820	0	112.009	145.551	53.0402	140.186	29.1673	16.4444	59.6826	43.5885	3.10541	0.231392	28.5043	2.78275	2.40017	3.37777
TRIAE_CS42_3DL_TGACv1_249471_AA0849540	Hypothetical conserved gene. (Os01t0517800-01)	16.6566	21.2152	7.25336	18.7879	2.53629	7.88658	19.755	30.7602	0.690092	0	8.19497	1.66965	1.83543	0
TRIAE_CS42_3DL_TGACv1_249471_AA0849570	Hypothetical conserved gene. (Os01t0517800-01)	13.0356	21.3207	8.61337	28.9044	9.51109	1.0068	7.32211	4.6899	0	0.115696	4.98825	0	0.141187	0.281481
TRIAE_CS42_3DL_TGACv1_249490_AA0849990	UDP-glucuronosyl/UDP-glucosyltransferase family protein. (Os07t0240600-01)	8.20759	26.8092	9.29337	45.5244	15.2177	6.37638	29.5833	24.691	1.38018	0.231392	8.19497	2.50448	2.25899	1.68889
TRIAE_CS42_3DL_TGACv1_249855_AA0857500	0	30.4164	65.8621	55.0802	189.324	31.3866	34.7345	36.5614	23.0357	3.10541	2.54532	103.684	2.50448	4.09442	1.68889
TRIAE_CS42_3DL_TGACv1_250162_AA0863350	Carbonic anhydrase [Source:UniProtKB/TrEMBL;Acc:A0A1D5WHU8]	24.6228	74.8337	32.4135	109.837	27.8992	21.4783	81.5507	73.6591	4.83064	8.33012	29.5732	17.2531	11.8597	17.7333
TRIAE_CS42_3DL_TGACv1_250271_AA0865210	0	52.3837	88.1328	48.7335	156.084	57.3836	25.8411	70.9115	32.1396	6.21083	1.04127	72.6859	4.73068	4.09442	9.85184
TRIAE_CS42_3DL_TGACv1_250593_AA0870810	Pectin acetylesterase [Source:UniProtKB/TrEMBL;Acc:W5DAI2]	0.724199	8.7605	6.34669	10.8392	0	1.678	10.0249	10.2074	0.690092	0	1.42521	0	0.141187	0
TRIAE_CS42_3DL_TGACv1_250686_AA0871940	0	429.209	337.965	21.9868	128.625	47.5555	10.4036	128.825	61.3825	4.4856	1.5619	52.3766	3.89585	2.82374	5.9111
TRIAE_CS42_3DL_TGACv1_251352_AA0880500	Similar to Beta-1,3-glucanase. (Os01t0944800-00)	14.2426	41.1638	60.5202	201.608	69.748	47.8229	81.9438	58.8997	4.83064	1.4462	70.548	6.6786	8.18883	4.22222
TRIAE_CS42_3DL_TGACv1_251491_AA0882020	Non-specific serine/threonine protein kinase [Source:UniProtKB/TrEMBL;Acc:A0A1D5WLW0]	21.2432	57.2071	67.0936	111.282	19.0222	55.0383	84.2043	76.8316	14.4919	22.3872	48.8135	17.5313	17.9307	13.2296
TRIAE_CS42_3DL_TGACv1_251932_AA0886080	Zinc finger, RING/FYVE/PHD-type domain containing protein. (Os01t0919500-01);Hypothetical conserved gene. (Os01t0919500-02)	19.7948	48.13	30.1468	86.7132	23.7777	29.0293	66.4642	86.0735	6.55587	2.25608	20.6656	10.2962	11.0126	5.9111
TRIAE_CS42_3DL_TGACv1_252332_AA0889380	0	10.3802	16.5711	27.4268	95.3845	7.29184	10.5714	18.6247	10.0695	4.83064	1.09911	49.8825	1.66965	1.27068	0.844443
TRIAE_CS42_3DL_TGACv1_252354_AA0889480	0	19.312	28.6036	11.1067	28.1818	24.7288	4.69839	11.0569	7.03485	3.10541	0.28924	6.05716	0.55655	0	1.40741
TRIAE_CS42_3DS_TGACv1_271846_AA0909360	0	31.382	51.8242	24.9334	90.3263	14.2666	7.04758	33.1952	35.0363	1.03514	0.28924	13.8958	1.39138	2.40017	1.68889
TRIAE_CS42_3DS_TGACv1_272035_AA0913510	Conserved hypothetical protein. (Os01t0197400-01)	36.21	67.2342	44.6535	106.224	22.5096	21.4783	38.2322	35.0363	18.9775	12.958	29.5732	18.0879	23.5782	18.0148
TRIAE_CS42_3DS_TGACv1_273679_AA0932870	Seed allergenic protein RA17 precursor. (Os07t0214100-01)	662.159	2415.37	1386.98	6276.59	1054.46	835.474	2817.54	2263.29	80.3957	19.784	836.956	140.807	179.166	233.911
TRIAE_CS42_3DS_TGACv1_274201_AA0935050	Winged helix repressor DNA-binding domain containing protein. (Os08t0290700-01)	66.6263	58.4737	18.1334	64.3123	20.2903	6.20858	40.4436	32.0017	2.07028	0.520633	8.19497	6.6786	3.10611	5.06666
TRIAE_CS42_3DS_TGACv1_274251_AA0935160	Seed allergenic protein RA17 precursor. (Os07t0214100-01)	342.305	1502.16	905.537	3880.42	563.374	584.446	1884.04	1557.46	54.5173	10.8754	545.144	100.179	139.351	140.178
TRIAE_CS42_4AL_TGACv1_288165_AA0939080	0	49.9697	76.8391	42.1602	158.252	56.1154	21.6461	71.8943	54.0718	1.72523	0.347088	48.4572	4.17413	3.2473	2.25185
TRIAE_CS42_4AL_TGACv1_288175_AA0939460	Endoplasmic reticulum oxidoreductin 1 family protein. (Os03t0733800-00)	48.2799	162.439	43.7468	245.687	70.6991	47.6551	192.513	131.455	10.3514	12.6687	30.6421	25.8796	23.437	23.9259
TRIAE_CS42_4AL_TGACv1_288261_AA0942630	Early nodulin. (Os06t0142400-01)	25.8298	58.6848	10.2	80.9323	20.6074	7.55098	38.8219	35.726	2.76037	0.809873	4.27564	8.62653	2.68255	5.06666
TRIAE_CS42_4AL_TGACv1_288314_AA0944520	Similar to stem 28 kDa glycoprotein. (Os05t0191500-01);Similar to Stem 28 kDa glycoprotein. (Os05t0191500-02);Similar to stem 28 kDa glycoprotein. (Os05t0191500-03)	90.5249	275.059	106.987	412.61	106.841	20.8071	182.217	138.076	3.79551	0.231392	44.1816	1.1131	1.41187	4.78518
TRIAE_CS42_4AL_TGACv1_289104_AA0964880	0	18.5878	128.241	24.7068	125.734	26.9481	3.85939	65.6042	45.2438	2.41532	0.28924	7.48237	1.66965	0.705934	4.5037
TRIAE_CS42_4AL_TGACv1_289386_AA0969940	Similar to Aspartic proteinase Asp1 precursor (EC 3.4.23.-) (OsAsp1) (Nucellin- like protein). (Os11t0183900-01);Similar to Nucellin-like aspartic protease (Fragment). (Os11t0183900-02)	18.5878	38.5251	16.7734	49.8601	19.9733	15.7732	53.5399	26.2083	4.14055	3.93367	12.8269	6.95688	6.91815	9.28888
TRIAE_CS42_4AL_TGACv1_290090_AA0981550	Cysteine endopeptidase (Cysteine proteinase (EC 3.4.22.-)-rice). (Os11t0255300-01)	0.724199	0.949934	3.62668	10.8392	5.38962	1.5102	5.897	2.06907	0.345046	0	5.34455	0	0.141187	0
TRIAE_CS42_4AL_TGACv1_290105_AA0981740	0	16.1738	35.9919	24.0268	137.296	23.7777	9.73237	18.8704	8.41424	3.10541	1.50405	37.4118	1.66965	2.25899	1.12592
TRIAE_CS42_4AL_TGACv1_290451_AA0985580	Histidine phosphotransfer protein, Cytokinin signaling and stress response (Os09t0567400-01);Similar to Histidine-containing phosphotransfer protein. (Os09t0567400-02)	8.69039	16.7822	9.0667	20.9557	5.38962	3.85939	20.7132	15.8629	0.690092	0	5.70085	1.94793	0	1.40741
TRIAE_CS42_4AL_TGACv1_291266_AA0993310	Histidine phosphotransfer protein, Cytokinin signaling and stress response (Os09t0567400-01);Similar to Histidine-containing phosphotransfer protein. (Os09t0567400-02)	17.6222	32.7199	7.25336	30.3496	5.07258	2.68479	24.5709	15.3112	0.345046	0.347088	4.63194	3.61758	0.847121	3.37777
TRIAE_CS42_4AL_TGACv1_291306_AA0993650	0	14.9668	24.6983	14.2801	51.3053	6.65776	4.86619	16.4133	8.55218	0.345046	0.173544	8.55128	0.278275	0.42356	2.25185
TRIAE_CS42_4AL_TGACv1_293148_AA1000330	Avenin-like b1 [Source:UniProtKB/Swiss-Prot;Acc:Q2A783]	224.019	842.486	160.254	1175.69	233.656	30.8751	362.862	338.225	13.4568	5.61126	76.6052	13.6355	15.107	46.1629
TRIAE_CS42_4AS_TGACv1_306721_AA1012510	Gamma interferon inducible lysosomal thiol reductase GILT family protein. (Os03t0295800-01);Similar to gamma-interferon-inducible lysosomal thiol reductase. (Os03t0295800-02)	39.831	262.076	238.001	650.349	133.789	91.7864	353.427	282.498	18.2874	5.9005	155.705	10.5745	19.0602	20.8296
TRIAE_CS42_4AS_TGACv1_307008_AA1016110	Similar to Mannose-1-phosphate guanyltransferase (EC 2.7.7.13) (ATP-mannose-1- phosphate guanylyltransferase) (GDP-mannose pyrophosphorylase) (NDP- hexose pyrophosphorylase). (Os03t0268400-01);Similar to GDP-D-mannose pyrophosphorylase. (Os03t0268400-02)	74.3511	114.203	39.6668	129.347	61.8221	22.9885	101.404	67.3139	11.3865	9.77633	26.3664	12.2441	9.31833	10.1333
TRIAE_CS42_4AS_TGACv1_307417_AA1020230	0	14.9668	42.5359	17.2267	53.4731	12.9985	9.73237	45.7018	21.6563	1.72523	0.347088	12.1143	2.50448	2.1178	2.53333
TRIAE_CS42_4AS_TGACv1_308845_AA1029650	0	216.053	693.663	528.815	1607.81	240.631	171.156	550.24	478.922	38.3001	8.04088	330.293	28.3841	25.2724	43.0666
TRIAE_CS42_4BL_TGACv1_320420_AA1038560	Beta-amylase [Source:UniProtKB/TrEMBL;Acc:A0A1D5XGF3]	278.817	1041.55	540.149	2525.52	434.023	209.246	837.424	583.341	59.0029	29.5025	524.122	114.928	121.844	150.592
TRIAE_CS42_4BL_TGACv1_320897_AA1051140	Gamma interferon inducible lysosomal thiol reductase GILT family protein. (Os03t0295800-01);Similar to gamma-interferon-inducible lysosomal thiol reductase. (Os03t0295800-02)	117.562	538.507	259.761	924.941	178.491	91.283	450.629	347.329	16.5622	2.60316	147.866	16.14	25.8372	16.3259
TRIAE_CS42_4BL_TGACv1_321643_AA1063570	Alpha-amylase/trypsin inhibitor CM3 [Source:UniProtKB/Swiss-Prot;Acc:P17314]	1181.65	4347.64	2584.46	10194.6	1705.66	827.923	4242.87	2787.18	118.696	29.0397	1643.98	129.954	188.908	271.911
TRIAE_CS42_4BL_TGACv1_322074_AA1068300	0	133.735	413.116	517.482	2114.36	161.372	193.976	443.946	702.382	30.3641	7.75164	328.512	35.0627	40.803	87.5406
TRIAE_CS42_4BS_TGACv1_327983_AA1080420	Endoplasmic reticulum oxidoreductin 1 family protein. (Os03t0733800-00)	58.6601	149.456	50.5469	214.615	96.6961	33.0565	193.938	127.731	10.6964	9.89202	26.0101	21.1489	16.9424	24.2074
TRIAE_CS42_4BS_TGACv1_328029_AA1081460	Cysteine endopeptidase (Cysteine proteinase (EC 3.4.22.-)-rice). (Os11t0255300-01)	0.2414	0.949934	5.66669	8.67132	9.82813	2.01359	5.01245	0.965568	1.72523	1.15696	6.41346	0.278275	0	0
TRIAE_CS42_4BS_TGACv1_328187_AA1084280	Protein disulfide-isomerase [Source:UniProtKB/TrEMBL;Acc:Q93XQ8]	1733.49	2899.41	788.803	3148.41	1086.8	427.218	1976.95	1303.38	364.024	317.991	533.386	365.097	406.9	464.162
TRIAE_CS42_4DL_TGACv1_342731_AA1120510	UspA domain containing protein. (Os03t0305400-01)	28.7266	63.54	15.4134	95.3845	25.3629	25.5055	64.7442	56.1409	2.76037	3.99152	14.6084	13.3572	9.74189	18.2963
TRIAE_CS42_4DL_TGACv1_342748_AA1121010	Beta-amylase [Source:UniProtKB/TrEMBL;Acc:W5EKI0]	14.0012	57.6293	22.2134	107.669	19.9733	12.7528	74.6217	65.7966	2.76037	1.33051	26.0101	3.89585	6.3534	3.65925
TRIAE_CS42_4DL_TGACv1_343623_AA1137420	Similar to Alpha-amylase/trypsin inhibitor (RBI) (RATI). (Os07t0222000-01)	400.241	1454.56	956.084	3304.5	542.132	219.314	1348.79	1038.68	57.9677	11.1647	689.447	35.3409	59.1572	79.9406
TRIAE_CS42_4DL_TGACv1_343628_AA1137460	Similar to Leucine zipper protein. (Os03t0172100-01)	43.6933	83.172	29.4668	122.844	23.1437	44.8025	58.1838	47.037	5.52074	16.4867	57.3648	20.0358	28.6609	31.2444
TRIAE_CS42_4DL_TGACv1_344545_AA1147810	Calcium-dependent protein kinase, isoform 11 (EC 2.7.1.-) (CDPK 11). (Os03t0128700-01)	57.9359	123.597	70.7203	192.214	61.188	93.6321	230.229	196.562	15.5271	12.7266	42.4001	33.1147	24.1429	27.5851
TRIAE_CS42_4DL_TGACv1_344736_AA1149340	Gamma interferon inducible lysosomal thiol reductase GILT family protein. (Os03t0295800-01);Similar to gamma-interferon-inducible lysosomal thiol reductase. (Os03t0295800-02)	203.741	876.683	373.095	1447.39	266.311	223.845	1014.63	780.731	24.4983	3.47088	169.957	47.0285	47.8623	56.2962
TRIAE_CS42_4DS_TGACv1_360999_AA1157980	Histidine phosphotransfer protein, Cytokinin signaling and stress response (Os09t0567400-01);Similar to Histidine-containing phosphotransfer protein. (Os09t0567400-02)	27.761	38.8417	10.88	29.627	5.38962	4.02719	21.3521	19.1734	1.38018	0.115696	4.27564	0.278275	0.141187	1.12592
TRIAE_CS42_4DS_TGACv1_361015_AA1158760	Endoplasmic reticulum oxidoreductin 1 family protein. (Os03t0733800-00)	49.4869	171.305	60.5202	237.739	71.0162	47.3195	198.655	119.317	17.2523	15.7925	49.8825	28.9406	28.2374	34.6222
TRIAE_CS42_4DS_TGACv1_361303_AA1165320	Cysteine endopeptidase (Cysteine proteinase (EC 3.4.22.-)-rice). (Os11t0255300-01)	0.482799	1.05548	6.12002	7.2261	10.1452	3.35599	7.17469	1.51732	2.41532	0.404937	4.98825	1.1131	0	0
TRIAE_CS42_4DS_TGACv1_361376_AA1166510	Histidine phosphotransfer protein, Cytokinin signaling and stress response (Os09t0567400-01);Similar to Histidine-containing phosphotransfer protein. (Os09t0567400-02)	15.4496	25.4371	6.80003	24.5687	8.24295	5.36959	20.7378	14.2076	1.38018	0.0578481	6.76976	1.1131	0.141187	2.25185
TRIAE_CS42_4DS_TGACv1_361511_AA1169370	Formate dehydrogenase, mitochondrial [Source:UniProtKB/TrEMBL;Acc:A0A1D5Y7B6]	49.9697	180.699	104.72	283.263	59.2858	71.3148	195.854	138.766	7.93606	1.09911	46.6757	14.4703	11.7185	15.2
TRIAE_CS42_5AL_TGACv1_374512_AA1202090	0	11.3458	47.7078	99.7337	273.147	57.0665	51.1789	126.122	40.6918	18.6325	19.2634	262.952	14.192	8.04764	9.28888
TRIAE_CS42_5AL_TGACv1_374571_AA1203530	Bifunctional inhibitor/plant lipid transfer protein/seed storage domain containing protein. (Os03t0369100-01)	122.148	391.478	173.854	558.578	149.007	58.562	123.247	49.7957	18.2874	12.4373	263.308	17.5313	10.589	19.9852
TRIAE_CS42_5AL_TGACv1_374670_AA1206190	Beta-amylase [Source:UniProtKB/TrEMBL;Acc:A0A1D5YFA6]	567.048	2889.07	1670.99	8533.3	1470.1	754.259	3256.2	2474.34	207.718	107.945	1283.05	514.53	366.662	638.681
TRIAE_CS42_5AL_TGACv1_374844_AA1210080	Hypothetical conserved gene. (Os09t0532200-00)	72.9027	217.324	128.294	343.24	79.2591	33.7277	182.66	112.834	6.55587	2.77671	100.478	6.95688	8.04764	16.3259
TRIAE_CS42_5AL_TGACv1_375624_AA1224720	Conserved hypothetical protein. (Os03t0585600-00)	14.0012	33.1421	13.8267	39.7436	6.34073	5.36959	25.48	17.6561	1.03514	0.694177	10.6891	3.06103	1.83543	3.37777
TRIAE_CS42_5AL_TGACv1_375971_AA1229820	0	2.1726	7.49392	6.34669	13.7296	6.02369	3.35599	12.826	2.48289	0	0.404937	8.90758	0	0.141187	0.281481
TRIAE_CS42_5AL_TGACv1_376533_AA1238080	0	24.14	53.0907	44.2002	122.844	36.4592	29.0293	40.9842	21.5184	2.07028	2.60316	70.1917	8.62653	5.64747	5.9111
TRIAE_CS42_5AL_TGACv1_379009_AA1255370	Homo sapiens protein involved in sexual development, complete cds. (Os03t0784800-01);Homo sapiens protein involved in sexual development, complete cds. (Os03t0784800-02)	142.184	242.972	148.014	436.457	118.889	111.083	327.21	248.565	58.6578	47.0883	98.696	102.683	71.7229	94.2962
TRIAE_CS42_5AS_TGACv1_392829_AA1265170	Similar to SKP1-like protein 1A. (Os02t0101600-00)	22.2088	41.4804	12.24	37.5757	6.65776	5.53739	20.4184	21.3804	0.690092	0.28924	6.05716	1.66965	1.27068	0.562962
TRIAE_CS42_5AS_TGACv1_393587_AA1274200	Pyrophosphate--fructose 6-phosphate 1-phosphotransferase subunit alpha [Source:UniProtKB/TrEMBL;Acc:A0A1D5YUK3]	84.0071	210.991	59.1602	274.592	98.9154	48.4941	192.046	142.49	16.2172	30.6595	33.4925	23.9317	21.4604	31.5259
TRIAE_CS42_5AS_TGACv1_395070_AA1282500	0	11.5872	38.1029	21.3067	80.2097	12.6815	8.05438	16.4379	17.5182	2.76037	0.173544	17.8152	0.834825	3.38848	1.97037
TRIAE_CS42_5BL_TGACv1_404129_AA1285640	Similar to Beta-fructofuranosidase (EC 3.2.1.26) (Fragment). (Os01t0966700-01);Similar to Beta-fructofuranosidase, insoluble isoenzyme 4. (Os01t0966700-02)	85.6969	130.88	22.8934	163.31	32.0207	1.1746	119.979	74.2108	0	0.0578481	2.85043	0.55655	0.282374	1.97037
TRIAE_CS42_5BL_TGACv1_404129_AA1285660	0	58.4187	79.7944	12.4667	26.014	17.754	1.8458	30.9593	11.4489	0.690092	0.115696	5.70085	0.834825	0.282374	1.12592
TRIAE_CS42_5BL_TGACv1_404270_AA1293230	0	58.6601	74.7281	70.4936	125.012	33.2888	28.3581	74.4497	47.4508	5.86578	2.83456	77.6741	4.4524	6.07103	3.65925
TRIAE_CS42_5BL_TGACv1_404539_AA1303400	Similar to Hypoxia induced protein conserved region containing protein, expressed. (Os11t0112000-01)	33.0718	41.6915	20.1734	71.5384	15.5348	21.9817	41.8196	36.2778	7.93606	15.4454	21.3782	11.6876	16.0953	18.0148
TRIAE_CS42_5BL_TGACv1_404597_AA1305630	Prolamin binding factor [Source:UniProtKB/TrEMBL;Acc:W5FAJ7]	24.3814	57.8404	17.4534	69.3706	18.3881	5.03399	32.5564	20.0011	2.76037	0.636329	15.6773	3.06103	0.847121	1.68889
TRIAE_CS42_5BL_TGACv1_405389_AA1326200	HAD-superfamily hydrolase subfamily IIB protein. (Os09t0397300-01)	52.8665	126.869	52.5869	156.806	55.4814	39.0973	144.231	86.4873	26.9136	31.5851	66.2724	30.332	28.5197	28.4296
TRIAE_CS42_5BL_TGACv1_405761_AA1334890	0	28.4852	56.1516	125.8	339.627	80.2102	68.4622	202.538	43.0368	31.0541	23.4285	302.145	10.8527	6.77696	9.28888
TRIAE_CS42_5BL_TGACv1_406042_AA1339640	Hypothetical conserved gene. (Os09t0532200-00)	88.8351	215.635	129.427	302.051	83.0635	44.8025	233.988	145.525	9.66129	4.04937	100.478	10.2962	11.4361	16.8889
TRIAE_CS42_5BL_TGACv1_406054_AA1339930	NAD-binding site containing protein. (Os09t0498500-00)	18.8292	34.3032	17.2267	35.4079	12.6815	9.90017	32.3352	28.967	3.45046	4.33861	16.3899	9.18308	5.3651	9.0074
TRIAE_CS42_5BL_TGACv1_407697_AA1358920	0	10.3802	45.2802	59.8402	179.93	39.3125	51.1789	54.621	46.0714	13.8018	10.1234	113.661	16.14	11.0126	15.7629
TRIAE_CS42_5BL_TGACv1_408087_AA1361570	Bifunctional inhibitor/plant lipid transfer protein/seed storage domain containing protein. (Os03t0369100-01)	135.667	461.14	208.987	781.142	175.321	78.698	202.39	78.349	17.2523	19.032	354.165	35.0627	23.7194	33.2148
TRIAE_CS42_5BS_TGACv1_423221_AA1371470	Pyrophosphate--fructose 6-phosphate 1-phosphotransferase subunit alpha [Source:UniProtKB/TrEMBL;Acc:A0A1D5ZEF6]	73.3855	218.379	63.2402	316.503	96.3791	77.6912	198.09	161.94	22.773	29.1554	47.7446	37.8454	23.437	37.1555
TRIAE_CS42_5BS_TGACv1_423395_AA1375810	0	2.414	4.74967	10.4267	43.3566	10.4622	5.03399	5.33187	2.62083	3.10541	1.09911	44.1816	1.1131	0.141187	0.562962
TRIAE_CS42_5BS_TGACv1_423395_AA1375850	0	0.965599	2.11096	5.89336	6.50349	2.21925	3.69159	3.51363	1.65526	0.345046	1.15696	9.62019	0.55655	0.705934	1.40741
TRIAE_CS42_5BS_TGACv1_423571_AA1379690	0	195.534	662.948	118.547	713.939	118.889	14.9342	204.528	99.5915	3.79551	0.867721	37.4118	3.61758	3.10611	10.6963
TRIAE_CS42_5BS_TGACv1_423978_AA1385620	0	164.152	628.328	469.882	1837.6	280.577	105.882	504.513	508.992	42.0956	13.1315	338.132	22.5403	21.0368	25.6148
TRIAE_CS42_5BS_TGACv1_424084_AA1386720	Similar to SKP1-like protein 1A. (Os02t0101600-00)	40.3138	75.3614	19.9467	76.5967	19.6563	8.72558	39.5345	40.8297	0.690092	1.5619	21.0219	4.73068	3.2473	5.9111
TRIAE_CS42_5BS_TGACv1_424571_AA1390680	0	10.1388	30.2923	24.0268	124.289	18.0711	20.6393	31.5735	49.244	2.07028	0.404937	19.2404	4.4524	10.8714	7.03703
TRIAE_CS42_5DL_TGACv1_433244_AA1406760	0	58.4187	125.286	157.761	471.142	91.6235	95.1423	104.672	83.4527	14.837	18.8006	267.584	11.4093	11.4361	16.6074
TRIAE_CS42_5DL_TGACv1_433307_AA1408950	Similar to Flavin-binding monooxygenase-like family protein. (Os11t0207700-00)	15.2082	33.0366	22.2134	66.4801	17.754	11.746	65.0145	48.8302	1.03514	0.462785	18.5278	0.55655	0.847121	0.844443
TRIAE_CS42_5DL_TGACv1_433511_AA1415210	Similar to Beta-fructofuranosidase (EC 3.2.1.26) (Fragment). (Os01t0966700-01);Similar to Beta-fructofuranosidase, insoluble isoenzyme 4. (Os01t0966700-02)	135.667	150.406	19.0401	146.69	38.6784	3.35599	114.623	50.2095	1.03514	0.173544	9.26388	0	0.42356	4.78518
TRIAE_CS42_5DL_TGACv1_433682_AA1419290	A member of the GAST (gibberellin (GA)-Stimulated Transcript) family, Control of seedling growth and &alpha;-amylase expression, Cell proliferation in meristems and panicles development (Os03t0760800-01)	291.128	183.654	145.067	254.359	693.676	32.8887	34.7186	35.3122	10.0063	2.48747	61.2842	1.39138	2.40017	3.09629
TRIAE_CS42_5DL_TGACv1_433730_AA1420810	Bifunctional inhibitor/plant lipid transfer protein/seed storage domain containing protein. (Os03t0369100-01)	138.805	476.867	252.961	775.361	207.342	114.607	270.967	93.798	36.5749	29.8496	411.53	41.7413	37.4145	50.1036
TRIAE_CS42_5DL_TGACv1_433730_AA1420840	Homo sapiens protein involved in sexual development, complete cds. (Os03t0784800-01);Homo sapiens protein involved in sexual development, complete cds. (Os03t0784800-02)	146.047	227.984	102.907	343.24	116.669	85.41	270.697	220.563	33.8145	27.9985	81.5934	62.0553	46.5916	62.7703
TRIAE_CS42_5DL_TGACv1_434071_AA1428360	Alpha-glucan phosphorylase 1 [Source:Projected from Arabidopsis thaliana (AT3G29320) UniProtKB/Swiss-Prot;Acc:Q9LIB2]	97.7669	185.132	77.9736	234.126	62.7732	60.7434	257.257	201.114	46.2362	31.4115	38.1244	34.7844	32.8965	36.0296
TRIAE_CS42_5DL_TGACv1_434092_AA1428890	0	19.5534	45.9135	88.627	242.074	57.7006	38.7617	116.294	21.6563	11.3865	11.6853	196.679	5.84378	6.07103	3.37777
TRIAE_CS42_5DL_TGACv1_435026_AA1445010	Conserved hypothetical protein. (Os03t0585600-00)	18.5878	57.5238	18.3601	70.0932	22.5096	8.89338	42.0653	38.3468	3.10541	5.66911	16.0336	8.34825	6.21222	9.57036
TRIAE_CS42_5DL_TGACv1_435162_AA1446920	HAD-superfamily hydrolase subfamily IIB protein. (Os09t0397300-01)	35.2444	83.4886	28.7868	117.785	51.0429	35.0701	124.82	70.2106	16.9073	27.0151	53.8018	30.6103	18.6367	24.2074
TRIAE_CS42_5DL_TGACv1_435881_AA1455850	emp24/gp25L/p24 family protein. (Os09t0507600-00)	14.2426	23.7483	9.52004	33.9627	7.29184	8.22218	21.3275	14.7594	5.52074	8.56152	8.90758	10.2962	9.03595	10.4148
TRIAE_CS42_5DL_TGACv1_436258_AA1459480	0	8.93179	16.1489	25.1601	112.727	23.4607	16.2766	39.2642	15.3112	3.79551	2.31392	77.6741	3.89585	1.12949	3.09629
TRIAE_CS42_5DL_TGACv1_437778_AA1467300	Hypothetical conserved gene. (Os09t0532200-00)	69.0403	200.436	128.52	274.592	77.3569	35.5735	150.374	91.4531	11.0415	3.06595	90.8573	5.28723	8.61239	9.0074
TRIAE_CS42_5DS_TGACv1_456849_AA1479130	0	1.4484	4.74967	16.3201	23.1235	6.9748	4.02719	2.99764	4.27609	1.03514	0.809873	58.4337	0	0.988307	0.562962
TRIAE_CS42_5DS_TGACv1_457092_AA1482220	0	247.918	619.357	110.84	788.368	139.496	10.907	144.968	89.384	4.14055	0.925569	41.3312	2.2262	4.65916	11.5407
TRIAE_CS42_5DS_TGACv1_457092_AA1482240	0	82.0759	332.688	54.8535	420.559	62.1391	6.71198	84.8186	39.5883	1.03514	0.173544	18.1715	0.834825	2.82374	4.22222
TRIAE_CS42_6AL_TGACv1_470886_AA1497540	Thylakoid membrane-bound ascorbate peroxidase, Tolerance to bacterial blight, Response to NaCl (Os02t0553200-01)	37.8998	50.0298	18.8134	28.1818	2.21925	36.4125	39.1905	32.2776	0.690092	1.50405	17.4589	3.3393	8.18883	4.22222
TRIAE_CS42_6AL_TGACv1_472386_AA1521600	Similar to DNA-binding protein phosphatase 2C. (Os02t0799000-01)	21.0018	49.7132	13.6001	42.634	17.437	14.5986	52.5816	43.5885	4.83064	5.72696	12.1143	19.7575	12.2832	18.2963
TRIAE_CS42_6AL_TGACv1_472479_AA1522660	Similar to Alpha galactosyltransferase (Fragment). (Os02t0723200-01)	133.735	132.78	34.9068	99.7202	45.3362	7.71878	58.6998	41.5194	8.62615	17.3544	26.0101	18.9227	11.5773	24.4889
TRIAE_CS42_6AL_TGACv1_472973_AA1527720	Similar to Aspartic proteinase oryzasin 1 precursor (EC 3.4.23.-). (Os01t0663400-01);Similar to aspartic proteinase oryzasin-1. (Os01t0663400-02)	45.3831	167.083	88.1737	307.832	102.72	39.9363	219.909	145.663	5.52074	2.02468	65.2035	4.73068	7.05934	5.34814
TRIAE_CS42_6AL_TGACv1_473561_AA1531720	UspA domain containing protein. (Os02t0773200-01)	30.6578	37.4696	27.6534	47.6923	38.3614	52.8569	41.8933	87.5908	3.79551	4.04937	9.62019	8.06998	11.2949	18.8592
TRIAE_CS42_6AS_TGACv1_485269_AA1542140	Endoglucanase [Source:UniProtKB/TrEMBL;Acc:A0A1D6ADY9]	127.218	438.447	146.201	766.689	216.536	31.7141	456.723	282.222	4.4856	0.347088	51.664	3.61758	3.81204	15.2
TRIAE_CS42_6AS_TGACv1_485556_AA1547500	Conserved hypothetical protein. (Os05t0188100-01)	56.9703	128.347	33.0935	208.112	48.1895	23.6597	54.6701	52.4166	6.90092	5.66911	30.6421	8.9048	7.05934	7.31851
TRIAE_CS42_6AS_TGACv1_485671_AA1549900	Pseudo alpha/beta-gliadin [Source:UniProtKB/TrEMBL;Acc:A0A0K2QJD9]	129.149	675.297	659.603	2241.54	347.472	394.161	1151.76	732.039	44.1659	7.34671	388.727	60.1074	100.666	59.674
TRIAE_CS42_6AS_TGACv1_486218_AA1558270	0	5.79359	10.4493	7.48003	20.2331	3.80444	3.02039	11.106	10.6212	0.690092	0.231392	3.56303	0.278275	0.42356	1.40741
TRIAE_CS42_6AS_TGACv1_487288_AA1569730	0	75.7995	406.255	611.096	2209.02	359.202	207.568	969.861	453.955	53.8272	9.66063	320.317	43.1326	48.8506	58.2666
TRIAE_CS42_6AS_TGACv1_487347_AA1570170	Alpha-galactosidase [Source:UniProtKB/TrEMBL;Acc:A0A1D6AIS1]	6.75919	8.86605	9.29337	14.4522	4.43851	4.86619	15.2585	11.173	0	1.09911	6.05716	2.50448	1.55305	4.5037
TRIAE_CS42_6AS_TGACv1_487929_AA1573650	ADP-glucose transporter, Plastidic translocator, Starch synthesis during seed development (Os02t0202400-01)	220.398	263.448	53.4935	219.673	90.6724	7.88658	109.488	67.176	4.83064	0.462785	6.41346	4.73068	1.69424	5.34814
TRIAE_CS42_6BL_TGACv1_499451_AA1582850	Hypothetical conserved gene. (Os02t0768750-00)	42.9691	75.467	48.7335	86.7132	39.9466	34.2311	147.622	97.5224	13.8018	17.8751	28.148	24.2099	23.437	21.3926
TRIAE_CS42_6BL_TGACv1_499455_AA1582930	0	12.7942	24.8038	16.7734	33.9627	7.60887	9.73237	31.9912	22.2081	0.690092	0.520633	9.26388	3.3393	1.97661	2.53333
TRIAE_CS42_6BL_TGACv1_500732_AA1609000	Homeodomain-like containing protein. (Os06t0483900-01)	9.65599	28.6036	15.6401	23.1235	9.82813	7.21538	21.4504	12.6903	0.690092	1.33051	10.6891	2.78275	2.82374	3.09629
TRIAE_CS42_6BL_TGACv1_501395_AA1616960	0	5.79359	28.1814	13.1467	38.2983	4.75555	10.5714	34.9152	24.0013	1.72523	0.173544	12.1143	1.66965	3.67086	2.81481
TRIAE_CS42_6BL_TGACv1_501820_AA1620880	0	36.4514	29.7646	8.84003	34.6853	12.9985	5.36959	8.94379	9.93156	0.690092	0.115696	17.4589	0.834825	1.12949	1.12592
TRIAE_CS42_6BL_TGACv1_502095_AA1623080	Similar to Alpha galactosyltransferase (Fragment). (Os02t0723200-01)	101.146	104.493	32.6401	88.881	43.751	9.06118	65.0882	40.278	4.83064	3.70228	12.4706	9.18308	9.03595	19.1407
TRIAE_CS42_6BS_TGACv1_513240_AA1635630	0	41.038	70.6117	29.9201	101.888	22.8266	8.38998	30.6399	12.5524	0.690092	0.752025	35.9866	0.834825	0.847121	0.281481
TRIAE_CS42_6BS_TGACv1_513420_AA1641030	Endoglucanase 11. (Os04t0443300-00)	18.5878	81.3777	33.5468	182.098	40.5807	1.678	22.4086	17.3802	1.72523	0	14.9647	0.278275	0.282374	1.40741
TRIAE_CS42_6BS_TGACv1_513422_AA1641120	Hypothetical conserved gene. (Os02t0185900-01)	76.7651	83.5942	16.0934	59.254	13.6326	3.69159	26.5119	12.1386	1.03514	0.115696	3.20673	1.1131	0.282374	2.53333
TRIAE_CS42_6BS_TGACv1_513630_AA1646110	ADP-glucose transporter, Plastidic translocator, Starch synthesis during seed development (Os02t0202400-01)	183.464	211.202	44.4268	164.755	77.6739	8.22218	80.5678	57.5203	1.72523	0.462785	10.3328	0.834825	0.42356	5.9111
TRIAE_CS42_6BS_TGACv1_516419_AA1675140	Alpha/beta-gliadin [Source:UniProtKB/TrEMBL;Acc:A0A0K2QJY6]	35.7272	74.6226	77.747	156.806	22.1925	65.4418	129.169	123.179	4.4856	0.983417	69.8354	7.51343	12.5656	4.5037
TRIAE_CS42_6DL_TGACv1_526721_AA1690460	Similar to Aspartic proteinase oryzasin 1 precursor (EC 3.4.23.-). (Os01t0663400-01);Similar to aspartic proteinase oryzasin-1. (Os01t0663400-02)	217.26	651.232	374.908	1138.83	404.538	140.28	787.127	451.334	27.9487	4.51215	213.426	12.8007	14.1187	18.0148
TRIAE_CS42_6DL_TGACv1_526843_AA1693230	Protein of unknown function DUF581 family protein. (Os02t0751300-01)	15.4496	41.4804	31.7335	128.625	30.1185	13.9274	43.3921	27.7256	3.79551	0.867721	70.9043	0.834825	1.12949	1.40741
TRIAE_CS42_6DL_TGACv1_527380_AA1703050	0	17.1394	67.6564	47.8268	119.953	22.8266	24.8343	62.1151	49.3819	3.79551	0.694177	37.7681	2.78275	13.5539	5.34814
TRIAE_CS42_6DL_TGACv1_527536_AA1705450	UspA domain containing protein. (Os02t0773200-01)	57.9359	76.628	30.1468	80.2097	45.3362	36.4125	69.6338	91.1772	3.10541	3.87582	13.8958	12.8007	10.4478	19.9852
TRIAE_CS42_6DL_TGACv1_528140_AA1711900	0	35.9686	53.8296	26.5201	59.254	19.0222	17.7868	59.5106	51.0372	1.38018	0.520633	22.0908	4.4524	3.52967	4.22222
TRIAE_CS42_6DS_TGACv1_542520_AA1723410	0	14.9668	15.9378	6.57336	23.8461	4.43851	3.69159	22.0401	16.6905	0	0.173544	2.13782	0	0.42356	1.40741
TRIAE_CS42_6DS_TGACv1_542665_AA1726900	Conserved hypothetical protein. (Os05t0188100-01)	84.0071	129.085	64.1469	142.354	112.231	40.1041	86.6368	65.6586	52.792	51.6583	80.8808	60.1074	36.0026	51.511
TRIAE_CS42_6DS_TGACv1_542879_AA1731990	0	23.6572	50.6631	25.1601	117.785	28.2162	14.263	25.48	14.4835	2.41532	0.636329	22.0908	0	1.41187	1.12592
TRIAE_CS42_6DS_TGACv1_542917_AA1732540	0	15.9324	38.7362	48.7335	148.858	37.0933	28.1903	81.7964	20.5528	11.0415	6.99962	146.084	7.51343	4.2356	5.06666
TRIAE_CS42_6DS_TGACv1_542965_AA1733450	Seed allergenic protein RA17 precursor. (Os07t0214100-01)	520.699	2214.93	1755.77	5038.04	881.361	1118.55	3256.69	2482.75	132.153	41.9399	1410.96	181.435	200.626	244.044
TRIAE_CS42_6DS_TGACv1_543361_AA1739020	Endoglucanase [Source:UniProtKB/TrEMBL;Acc:A0A1D6BEU5]	145.564	344.932	102	512.331	147.422	5.87298	168.679	121.11	1.38018	0.231392	26.3664	1.39138	1.27068	5.34814
TRIAE_CS42_7AL_TGACv1_556203_AA1758130	Similar to CUC2. (Os01t0393100-01)	2.8968	10.977	11.56	33.9627	12.9985	7.55098	23.4652	16.9664	3.45046	1.15696	11.0454	1.66965	2.82374	4.5037
TRIAE_CS42_7AL_TGACv1_556467_AA1763690	Myo-inositol oxygenase, Drought stress tolerance (Os06t0561000-01)	46.8315	68.6063	43.7468	142.354	86.2339	18.9613	62.6557	54.8994	6.21083	3.52873	34.9177	6.95688	9.17714	7.31851
TRIAE_CS42_7AL_TGACv1_559009_AA1797520	Histone-fold domain containing protein. (Os05t0304800-01)	86.1797	180.804	60.9736	213.893	67.2117	31.7141	137.523	108.282	6.90092	1.96683	34.2051	13.9138	11.4361	11.2592
TRIAE_CS42_7AL_TGACv1_559141_AA1798310	Homogentisate geranylgeranyltransferase [Source:UniProtKB/Swiss-Prot;Acc:Q7XB13]	6.51779	13.6157	11.3334	36.8531	5.38962	6.87978	16.5362	16.0008	0.345046	1.33051	13.1832	5.00895	4.2356	4.22222
TRIAE_CS42_7AL_TGACv1_559373_AA1799370	Similar to Polyketide cyclase. (Os06t0528300-00)	12.5528	34.5143	24.4801	85.268	15.2177	25.3377	54.965	67.8656	2.41532	0.28924	20.3093	5.5655	5.22391	3.94074
TRIAE_CS42_7AL_TGACv1_559757_AA1800740	0	42.9691	63.6456	48.5069	121.399	54.2132	20.3037	41.3773	21.6563	3.45046	3.0081	50.5951	6.6786	5.92984	9.85184
TRIAE_CS42_7AS_TGACv1_569024_AA1804920	Hypothetical conserved gene. (Os08t0496100-00)	29.9336	42.5359	26.2934	52.7505	12.3644	19.6325	45.9966	38.4848	6.55587	6.42114	33.4925	18.0879	10.7302	14.3555
TRIAE_CS42_7AS_TGACv1_569477_AA1817020	Starch synthase, chloroplastic/amyloplastic [Source:UniProtKB/TrEMBL;Acc:B3V9H7]	130.114	219.54	140.307	268.088	100.501	118.97	222.71	227.736	14.4919	21.693	73.7548	27.8275	58.0278	56.8592
TRIAE_CS42_7AS_TGACv1_569478_AA1817060	0	217.501	303.029	6.80003	58.5314	53.2621	4.02719	43.7607	8.2763	0.345046	0.231392	4.63194	0.55655	0.705934	3.65925
TRIAE_CS42_7AS_TGACv1_569550_AA1818880	0	495.835	1053.9	93.387	841.118	166.127	26.1767	210.081	264.152	13.4568	5.61126	52.3766	10.8527	9.17714	43.0666
TRIAE_CS42_7AS_TGACv1_569550_AA1818890	0	133.253	503.676	73.8936	669.137	40.5807	20.1359	67.1276	95.8671	6.55587	1.5619	65.9161	4.17413	6.21222	11.8222
TRIAE_CS42_7AS_TGACv1_569681_AA1821700	Similar to Early nodulin. (Os06t0141400-01)	20.519	36.8363	17.2267	67.2027	15.2177	16.1088	18.1333	16.8285	9.31624	10.4705	22.8034	13.0789	7.20052	24.7703
TRIAE_CS42_7AS_TGACv1_569682_AA1821750	Glucose-1-phosphate adenylyltransferase [Source:UniProtKB/TrEMBL;Acc:A0A1D6BV13]	392.033	1155.23	538.789	2354.99	424.512	192.634	588.152	466.645	83.8462	69.1863	245.849	75.1343	74.2642	92.0443
TRIAE_CS42_7AS_TGACv1_569827_AA1824860	Isoamylase 1, chloroplastic [Source:Projected from Arabidopsis thaliana (AT2G39930) UniProtKB/Swiss-Prot;Acc:O04196]	39.831	51.6131	62.7869	63.5897	40.2636	55.0383	51.2302	46.0714	18.6325	28.172	34.9177	16.6965	17.9307	24.2074
TRIAE_CS42_7AS_TGACv1_570057_AA1829510	Pullulanase 1, chloroplastic [Source:Projected from Arabidopsis thaliana (AT5G04360) UniProtKB/Swiss-Prot;Acc:Q8GTR4]	25.1056	64.5955	43.7468	132.96	39.9466	44.2991	101.06	91.3152	6.90092	19.6683	31.711	10.2962	12.4244	10.9778
TRIAE_CS42_7AS_TGACv1_570353_AA1834280	Fasciclin-like protein FLA31 [Source:UniProtKB/TrEMBL;Acc:Q06I75]	127.459	130.774	31.5068	77.3193	65.6265	17.1156	47.7903	37.7951	4.14055	2.37177	21.7345	3.3393	2.82374	5.34814
TRIAE_CS42_7AS_TGACv1_570473_AA1836230	Conserved hypothetical protein. (Os06t0217700-01)	171.635	219.435	56.6669	211.002	87.502	3.02039	49.8788	21.9322	5.86578	3.58658	7.83867	3.06103	1.55305	5.06666
TRIAE_CS42_7AS_TGACv1_570609_AA1838180	Similar to CUC2. (Os01t0393100-01)	9.17319	37.8918	22.2134	97.5524	18.7051	11.5782	25.3817	28.8291	6.55587	1.33051	18.1715	5.00895	5.08272	6.19258
TRIAE_CS42_7AS_TGACv1_570989_AA1843350	0	14.484	19.4209	13.1467	34.6853	25.0459	4.53059	7.88724	8.2763	2.07028	0.347088	17.4589	0.55655	0.282374	3.37777
TRIAE_CS42_7AS_TGACv1_571196_AA1845670	Similar to ER lumen protein retaining receptor-like protein. (Os08t0548200-01);Similar to ER lumen protein retaining receptor-like protein. (Os08t0548200-02)	8.93179	13.9324	6.34669	18.7879	10.7792	4.02719	9.43521	8.41424	1.03514	1.61975	3.56303	3.61758	1.55305	2.81481
TRIAE_CS42_7AS_TGACv1_571266_AA1846420	0	10.863	124.969	47.1468	229.067	30.1185	10.907	59.5843	54.7615	3.10541	1.04127	23.1597	1.66965	0.705934	2.53333
TRIAE_CS42_7AS_TGACv1_571828_AA1850170	Early nodulin. (Os06t0142400-01)	35.2444	69.7674	16.0934	90.3263	13.3155	16.4444	31.4753	29.105	3.10541	2.60316	11.4017	6.40033	4.51798	14.0741
TRIAE_CS42_7BL_TGACv1_576900_AA1859160	Histone-fold domain containing protein. (Os05t0304800-01)	50.4525	111.67	44.8802	130.792	32.6547	27.1835	122.903	86.7632	2.76037	0.925569	25.6538	10.0179	8.04764	8.44443
TRIAE_CS42_7BL_TGACv1_577272_AA1870870	Similar to Ascorbate oxidase (Fragment). (Os06t0567900-01)	17.8636	37.8918	18.1334	51.3053	25.3629	6.37638	41.5493	32.2776	0.345046	0.115696	8.90758	1.66965	1.41187	0.562962
TRIAE_CS42_7BL_TGACv1_577494_AA1876900	Purple acid phosphatase [Source:UniProtKB/TrEMBL;Acc:A0A1D6C5Q0]	41.2794	97.8432	85.227	244.965	72.2843	44.8025	216.101	157.526	8.62615	1.33051	52.0203	8.34825	11.2949	9.0074
TRIAE_CS42_7BL_TGACv1_577581_AA1878970	Myo-inositol oxygenase, Drought stress tolerance (Os06t0561000-01)	30.8992	37.5752	24.0268	73.7062	54.2132	6.20858	29.2147	24.0013	1.03514	6.36329	14.6084	3.06103	7.34171	2.53333
TRIAE_CS42_7BL_TGACv1_578094_AA1889360	Similar to CUC2. (Os01t0393100-01)	4.82799	23.0095	10.88	52.0279	13.6326	6.37638	30.0502	23.1736	0.345046	0.925569	16.0336	2.2262	2.25899	3.65925
TRIAE_CS42_7BL_TGACv1_579361_AA1906600	0	22.6916	33.3532	33.5468	105.501	46.9214	22.4851	35.1855	29.105	3.79551	2.42962	50.5951	3.3393	3.2473	3.65925
TRIAE_CS42_7BL_TGACv1_579894_AA1910800	Tyrosine protein kinase domain containing protein. (Os06t0646400-01)	105.974	163.389	82.507	159.697	81.7954	86.249	294.31	186.493	35.1947	27.7671	64.8472	46.4719	35.2967	41.0962
TRIAE_CS42_7BL_TGACv1_582596_AA1918570	0	48.5213	124.864	86.8137	247.133	109.061	30.2039	66.2184	33.9328	11.7316	9.71848	100.834	13.6355	11.1538	20.2666
TRIAE_CS42_7BS_TGACv1_591785_AA1921060	Glucose-1-phosphate adenylyltransferase [Source:UniProtKB/TrEMBL;Acc:C0KWE8]	291.852	698.94	271.774	982.75	276.456	107.056	438.418	296.154	106.274	91.8049	126.488	72.0732	66.0754	82.474
TRIAE_CS42_7BS_TGACv1_591813_AA1922200	Similar to MOTHER of FT and TF1 protein. (Os06t0498800-01)	43.4519	92.4602	41.4802	130.07	33.9229	42.1177	85.8997	76.4178	21.0478	12.1481	40.6186	28.6623	18.6367	24.4889
TRIAE_CS42_7BS_TGACv1_592135_AA1931390	Isoamylase 1, chloroplastic [Source:Projected from Arabidopsis thaliana (AT2G39930) UniProtKB/Swiss-Prot;Acc:O04196]	38.3826	58.6848	65.2802	91.0489	42.7999	50.5077	72.9263	72.1417	14.1469	24.1226	39.5497	14.192	13.5539	18.5778
TRIAE_CS42_7BS_TGACv1_592292_AA1935150	Similar to Alpha-amylase/trypsin inhibitor (RBI) (RATI). (Os07t0222000-01)	411.828	1665.45	830.283	2857.92	538.645	225.69	1301.42	886.392	49.6866	10.8176	811.302	38.6802	63.3929	85.0073
TRIAE_CS42_7BS_TGACv1_592408_AA1937540	Conserved hypothetical protein. (Os06t0217700-01)	176.946	182.387	36.2668	133.683	49.1406	1.678	32.7284	12.5524	2.41532	0.925569	6.05716	2.50448	0.705934	2.53333
TRIAE_CS42_7BS_TGACv1_592592_AA1940940	Phosphatidylinositol 3- and 4-kinase, catalytic domain containing protein. (Os06t0283400-01)	53.5907	84.6497	49.4135	141.632	43.1169	49.1653	158.875	135.18	11.3865	11.049	33.8488	30.8885	24.9901	29.274
TRIAE_CS42_7BS_TGACv1_592641_AA1942120	Similar to CUC2. (Os01t0393100-01)	15.2082	43.3803	25.1601	87.4358	25.3629	8.55778	44.0555	29.9326	0.690092	1.4462	23.516	5.00895	3.2473	5.62962
TRIAE_CS42_7BS_TGACv1_592658_AA1942520	Starch synthase 1, chloroplastic/amyloplastic [Source:UniProtKB/Swiss-Prot;Acc:Q43654]	131.08	203.286	153.681	296.993	90.3554	122.494	163.47	176.285	76.2552	68.8392	112.592	58.9943	60.5691	75.4369
TRIAE_CS42_7BS_TGACv1_593125_AA1948430	Similar to CUC2. (Os01t0393100-01)	16.6566	17.4155	8.16003	31.0722	15.2177	3.35599	14.9145	11.7248	0.690092	0.0578481	1.78152	0.278275	0.141187	0.281481
TRIAE_CS42_7BS_TGACv1_593745_AA1954120	Similar to Protein zx. (Os03t0610700-01)	2.1726	21.1096	10.4267	40.4662	8.55998	7.04758	36.4631	35.0363	0	0.694177	7.12606	2.2262	2.25899	1.68889
TRIAE_CS42_7DL_TGACv1_602555_AA1960560	Tyrosine protein kinase domain containing protein. (Os06t0646400-01)	149.426	207.719	94.5204	260.862	124.912	134.24	407.139	285.394	54.8623	31.6429	79.0993	78.4736	68.7579	60.7999
TRIAE_CS42_7DL_TGACv1_602576_AA1961370	PINB-2v1-3 [Source:UniProtKB/TrEMBL;Acc:H6U7Y8]	21.726	99.1098	43.0668	190.769	34.874	6.54418	60.2969	37.2433	1.03514	0.578481	21.3782	1.39138	0.282374	5.06666
TRIAE_CS42_7DL_TGACv1_602580_AA1961580	Hypothetical conserved gene. (Os06t0566500-01);Protein of unknown function DUF761, plant domain containing protein. (Os06t0566500-02)	41.038	70.1896	27.2001	106.224	34.557	14.0952	51.5496	36.8295	1.03514	1.04127	37.0555	4.17413	3.52967	1.40741
TRIAE_CS42_7DL_TGACv1_603086_AA1975600	0	33.0718	80.9555	37.8535	109.114	43.434	18.9613	34.7923	17.6561	2.41532	1.85114	50.9514	5.28723	4.94154	7.03703
TRIAE_CS42_7DL_TGACv1_603428_AA1983530	Similar to Purple acid phosphatase (EC 3.1.3.2) (Fragment). (Os12t0637400-01)	14.0012	27.7592	10.4267	43.3566	7.92591	4.36279	34.6695	33.519	0	0.115696	4.63194	1.1131	1.55305	1.12592
TRIAE_CS42_7DL_TGACv1_604823_AA2002030	Histone-fold domain containing protein. (Os05t0304800-01)	48.2799	106.92	22.4401	104.056	25.3629	15.2698	127.375	105.109	1.03514	0.578481	17.1026	7.23515	6.91815	9.85184
TRIAE_CS42_7DL_TGACv1_605009_AA2003780	Similar to Polyketide cyclase. (Os06t0528300-00)	16.4152	27.337	18.3601	59.254	8.55998	15.102	35.3575	36.2778	4.14055	0.925569	22.8034	3.06103	2.96492	3.65925
TRIAE_CS42_7DS_TGACv1_621346_AA2012570	Similar to MOTHER of FT and TF1 protein. (Os06t0498800-01)	33.3132	72.5116	29.9201	100.443	22.5096	26.8479	69.0932	67.5898	11.3865	8.73506	32.0673	25.323	12.5656	25.3333
TRIAE_CS42_7DS_TGACv1_621482_AA2016960	0	279.541	621.362	49.4135	448.741	98.9154	15.941	148.113	145.387	6.21083	5.14848	32.7799	9.18308	7.76527	30.6814
TRIAE_CS42_7DS_TGACv1_621482_AA2016970	0	268.195	693.979	91.347	707.435	95.1109	30.2039	148.85	161.25	9.31624	5.14848	73.0422	8.9048	12.0009	27.0222
TRIAE_CS42_7DS_TGACv1_621762_AA2025430	Conserved hypothetical protein. (Os06t0217700-01)	122.39	124.864	12.92	105.501	37.0933	0.1678	24.8903	8.69011	2.76037	1.61975	4.27564	1.1131	0.847121	2.81481
TRIAE_CS42_7DS_TGACv1_621984_AA2030690	0	7.00059	17.521	33.5468	114.172	11.4133	8.89338	21.2784	7.44867	2.07028	2.71886	54.1581	1.66965	0.141187	1.97037
TRIAE_CS42_7DS_TGACv1_622306_AA2037380	Starch synthase, chloroplastic/amyloplastic [Source:UniProtKB/TrEMBL;Acc:Q9S7N5]	175.015	362.875	222.588	709.603	152.812	140.952	348.759	307.464	13.8018	15.4454	136.464	28.3841	26.6843	33.7777
TRIAE_CS42_7DS_TGACv1_622617_AA2042690	Glucose-1-phosphate adenylyltransferase [Source:UniProtKB/TrEMBL;Acc:W5I4Y2]	451.417	1211.17	495.269	2027.64	408.977	201.695	781.451	567.616	93.5075	82.4335	229.103	78.1953	72.7112	84.7258
TRIAE_CS42_7DS_TGACv1_622623_AA2042790	Similar to Fructosyltransferase. (Os02t0106100-01)	55.5219	84.6497	19.9467	75.1515	29.1673	10.2358	66.9064	39.3124	5.52074	11.6275	16.7463	17.8096	13.4127	21.674
TRIAE_CS42_7DS_TGACv1_622795_AA2045480	Formate dehydrogenase, mitochondrial [Source:UniProtKB/TrEMBL;Acc:W5IA32]	157.634	365.197	189.721	614.219	183.881	106.553	296.03	196.976	115.245	112.457	184.565	88.7697	69.3227	85.8517
TRIAE_CS42_7DS_TGACv1_622924_AA2047330	Phosphatidylinositol 3- and 4-kinase, catalytic domain containing protein. (Os06t0283400-01)	51.4181	96.6822	49.8669	135.128	49.4577	42.4533	143.789	104.971	18.2874	12.8423	35.6303	31.1668	31.0611	25.3333
TRIAE_CS42_7DS_TGACv1_623085_AA2049450	Similar to stem 28 kDa glycoprotein. (Os05t0191500-01);Similar to Stem 28 kDa glycoprotein. (Os05t0191500-02);Similar to stem 28 kDa glycoprotein. (Os05t0191500-03)	73.1441	166.45	40.5735	255.804	57.7006	7.21538	86.7105	76.004	0	0	12.4706	0	0.847121	2.81481
TRIAE_CS42_7DS_TGACv1_623321_AA2051980	0	363.789	1378.78	250.241	1542.05	411.513	79.2014	628.891	572.03	22.773	9.48709	143.59	27.271	30.6375	82.1925
TRIAE_CS42_7DS_TGACv1_623437_AA2053190	Similar to CUC2. (Os01t0393100-01)	5.31079	9.60489	14.2801	55.641	9.19406	4.86619	23.2686	18.6217	1.72523	1.4462	14.9647	1.66965	2.40017	0.562962
TRIAE_CS42_7DS_TGACv1_624427_AA2061190	Similar to Alpha-amylase/trypsin inhibitor (RBI) (RATI). (Os07t0222000-01)	460.108	1925.62	634.216	3086.27	478.091	101.183	802.287	829.561	16.5622	3.06595	352.384	11.6876	18.7778	46.4444
TRIAE_CS42_7DS_TGACv1_624656_AA2062490	Early nodulin. (Os06t0142400-01)	21.726	43.3803	6.80003	54.1958	10.7792	12.2494	34.2518	31.5879	0.345046	1.67759	9.26388	8.9048	6.21222	8.72591
TRIAE_CS42_U_TGACv1_640915_AA2078930	Carbonic anhydrase [Source:UniProtKB/TrEMBL;Acc:A0A1D6D888]	20.0362	53.1963	30.3734	121.399	32.6547	16.6122	52.5816	51.0372	11.7316	7.86734	24.5849	6.40033	8.18883	10.4148
TRIAE_CS42_U_TGACv1_640958_AA2080860	Zinc finger, RING/FYVE/PHD-type domain containing protein. (Os01t0919500-01);Hypothetical conserved gene. (Os01t0919500-02)	9.17319	23.0095	12.4667	48.4149	11.4133	7.88658	29.485	35.0363	1.03514	0.404937	12.1143	3.61758	4.09442	5.62962
TRIAE_CS42_U_TGACv1_641029_AA2082710	Similar to Alpha-amylase/trypsin inhibitor (RBI) (RATI). (Os07t0222000-01)	365.962	1228.37	490.735	2019.7	416.903	101.351	1020.26	667.759	40.0253	12.6109	376.256	25.8796	25.1312	71.4962
TRIAE_CS42_U_TGACv1_641082_AA2084530	Similar to CUC2. (Os01t0393100-01)	6.27639	16.7822	8.84003	27.4592	6.9748	7.38318	7.66611	8.82805	1.72523	0.115696	4.63194	1.1131	0.282374	1.12592
TRIAE_CS42_U_TGACv1_641201_AA2088170	GDSL esterase/lipase APG [Source:Projected from Arabidopsis thaliana (AT3G16370) UniProtKB/Swiss-Prot;Acc:Q9LU14]	6.75919	17.2044	9.52004	16.62	8.87702	10.7392	28.797	24.691	0.690092	1.33051	3.56303	6.12205	4.80035	6.75555
TRIAE_CS42_U_TGACv1_641235_AA2089170	Hypothetical conserved gene. (Os02t0185900-01)	38.624	91.1936	20.8534	72.261	39.9466	3.35599	66.243	38.4848	1.38018	0.462785	4.27564	1.39138	1.27068	1.68889
TRIAE_CS42_U_TGACv1_641583_AA2098760	0	118.769	1294.87	537.429	2920.79	356.032	104.036	840.274	810.25	23.4631	8.73506	291.456	30.0537	53.7922	77.1258
TRIAE_CS42_U_TGACv1_641861_AA2106030	0	143.391	287.408	185.641	372.867	187.051	91.4508	287.086	321.948	64.8687	52.5261	126.488	125.78	100.949	99.0814
TRIAE_CS42_U_TGACv1_642256_AA2114380	Similar to UPA24. (Os01t0762900-01)	100.422	125.286	55.0802	139.464	37.4103	23.3241	57.8152	50.0716	22.773	21.5773	66.2724	25.8796	22.3075	30.1185
TRIAE_CS42_U_TGACv1_642768_AA2123000	0	53.1079	115.048	23.8001	121.399	48.8236	7.55098	58.6998	34.8984	3.79551	1.33051	15.321	4.4524	4.37679	9.57036
TRIAE_CS42_U_TGACv1_642889_AA2124450	Similar to Mannose-1-phosphate guanyltransferase (EC 2.7.7.13) (ATP-mannose-1- phosphate guanylyltransferase) (GDP-mannose pyrophosphorylase) (NDP- hexose pyrophosphorylase). (Os03t0268400-01);Similar to GDP-D-mannose pyrophosphorylase. (Os03t0268400-02)	61.0741	103.754	48.0535	136.573	48.8236	29.1971	99.0205	90.9013	11.3865	10.1234	33.1362	16.9748	13.6951	14.9185
TRIAE_CS42_U_TGACv1_642917_AA2124800	Bifunctional inhibitor/plant lipid transfer protein/seed storage domain containing protein. (Os03t0369100-01)	132.046	354.959	134.641	597.599	99.8665	105.378	301.411	110.213	9.66129	3.76013	224.827	49.533	40.3794	41.3777
TRIAE_CS42_U_TGACv1_643301_AA2130450	Bowman-Birk trypsin inhibitor-like protein [Source:UniProtKB/TrEMBL;Acc:A9UIE1]	14.484	73.5671	9.7467	80.9323	8.87702	2.01359	35.9226	39.5883	0	0.0578481	1.78152	0.278275	0.564747	0.562962
TRIAE_CS42_U_TGACv1_643746_AA2134650	Adenine nucleotide transporter BT1, chloroplastic/mitochondrial [Source:Projected from Arabidopsis thaliana (AT4G32400) UniProtKB/Swiss-Prot;Acc:Q9SUV1]	187.326	197.903	31.2801	141.632	54.8473	4.69839	104.426	73.5211	0.690092	0.115696	6.76976	1.39138	1.97661	3.94074
TRIAE_CS42_U_TGACv1_643759_AA2134740	Alpha-gliadin [Source:UniProtKB/TrEMBL;Acc:K7XRA1]	353.168	1918.13	1259.82	5383.45	1103.6	546.859	3193.94	1664.36	116.626	32.6263	762.845	213.437	255.407	303.437
TRIAE_CS42_U_TGACv1_644438_AA2139580	0	107.181	666.326	433.388	1540.6	239.362	318.148	980.5	701.416	21.0478	5.66911	345.614	51.7592	104.902	68.9629
TRIAE_CS42_U_TGACv1_644536_AA2140290	Protein MOTHER of FT and TFL1 [Source:Projected from Arabidopsis thaliana (AT1G18100) UniProtKB/Swiss-Prot;Acc:Q9XFK7]	89.8007	196.425	77.747	289.767	72.6013	81.8862	117.006	141.525	37.9551	20.0154	91.5699	57.0464	34.3084	65.8666
TRIAE_CS42_U_TGACv1_647430_AA2147660	Alpha-gliadin [Source:UniProtKB/TrEMBL;Acc:J7HT09]	99.6981	638.883	471.695	2186.62	266.628	169.142	790.248	525.545	36.2298	11.3961	353.809	40.6282	77.2292	70.9332
cpm_endosperm_specific_cluster3	description	6daa_1	6daa_2	10daa_C1	10daa_C2	10daa_C3	10daa_S1	10daa_S2	10daa_S3	14daa_C1	14daa_C2	14daa_C3	14daa_S1	14daa_S2	14daa_S3
TRIAE_CS42_1AL_TGACv1_000466_AA0012740	Conserved hypothetical protein. (Os05t0586700-00)	3.621	3.90528	32.1868	17.3426	3.17036	15.2698	13.7597	11.3109	20.0127	65.6576	48.1009	71.795	63.9576	114
TRIAE_CS42_1AL_TGACv1_003611_AA0050710	Harpin-induced 1 domain containing protein. (Os05t0367900-01)	18.3464	31.2423	120.36	130.07	33.2888	123.333	97.1286	65.2448	138.018	204.03	369.843	303.041	182.837	381.688
TRIAE_CS42_1AS_TGACv1_019763_AA0071210	Similar to Defensin precursor. (Os02t0629800-01)	2.414	0.211096	62.5602	11.5618	5.07258	46.3127	33.0724	16.2767	149.06	246.664	170.669	331.982	215.875	269.659
TRIAE_CS42_1BL_TGACv1_030471_AA0091900	Harpin-induced 1 domain containing protein. (Os05t0367900-01)	16.4152	33.2477	140.987	143.077	33.9229	95.1423	93.9835	61.2446	144.229	169.668	381.601	261.579	163.071	258.118
TRIAE_CS42_1BL_TGACv1_030669_AA0097430	0	4.34519	0.316645	32.4135	10.8392	1.58518	93.9677	79.413	38.071	226.695	555.342	136.464	1030.45	724.147	822.769
TRIAE_CS42_1BL_TGACv1_032281_AA0127850	Tocopherol cyclase, chloroplastic [Source:Projected from Arabidopsis thaliana (AT4G32770) UniProtKB/Swiss-Prot;Acc:Q94FY7]	12.3114	29.8701	20.1734	39.7436	19.0222	18.2902	32.5072	24.9668	75.9101	51.1956	36.6992	64.0033	40.3794	53.7629
TRIAE_CS42_1BS_TGACv1_049850_AA0162940	Similar to Cp-thionin. (Os03t0130300-01)	0.482799	2.11096	28.7868	23.8461	2.53629	27.1835	22.5069	9.10393	25.5334	36.2707	75.8926	57.0464	29.0845	62.7703
TRIAE_CS42_1DL_TGACv1_063301_AA0226080	0	0	4.22193	10.2	26.7366	1.90222	12.4172	25.48	20.9666	6.21083	6.59468	10.6891	20.8706	23.7194	22.8
TRIAE_CS42_1DL_TGACv1_064111_AA0232660	Harpin-induced 1 domain containing protein. (Os05t0367900-01)	20.0362	49.8188	131.467	150.303	55.1643	91.4508	84.8923	64.0034	88.3318	124.373	380.176	142.477	90.6419	142.148
TRIAE_CS42_2AL_TGACv1_092889_AA0266160	Similar to H0502B11.4 protein. (Os04t0404400-01)	0.482799	1.47767	9.0667	13.007	4.12147	22.3173	46.1195	22.2081	10.6964	16.2553	9.62019	45.9154	45.7445	50.1036
TRIAE_CS42_2AL_TGACv1_098047_AA0325570	Caleosin [Source:UniProtKB/TrEMBL;Acc:W5AQ78]	10.6216	12.2436	62.7869	83.1002	14.2666	96.8203	159.44	115.316	467.537	646.973	179.577	851.243	768.621	894.265
TRIAE_CS42_2BL_TGACv1_130139_AA0404860	Similar to Alpha-amylase/subtilisin inhibitor (RASI). (Os04t0526600-01)	148.461	394.434	259.308	572.307	138.545	151.523	262.466	138.214	110.415	207.443	421.863	817.572	549.922	828.399
TRIAE_CS42_2BS_TGACv1_146230_AA0459590	Probable cysteine protease RD19D [Source:Projected from Arabidopsis thaliana (AT3G54940) UniProtKB/Swiss-Prot;Acc:Q8VYS0]	7.48339	5.48851	38.0801	38.2983	12.6815	57.723	56.6604	43.1747	208.753	314.751	129.338	431.883	445.868	493.718
TRIAE_CS42_2DL_TGACv1_157960_AA0503720	NAD(P)-binding domain containing protein. (Os04t0390800-01)	3.621	4.32748	42.6135	36.8531	7.29184	46.6483	54.6701	34.8984	270.171	345.7	139.315	411.29	337.719	433.481
TRIAE_CS42_2DL_TGACv1_159322_AA0536590	Caleosin [Source:UniProtKB/TrEMBL;Acc:W5BUF4]	15.4496	21.4263	76.6136	86.7132	16.1689	148.838	196.247	174.768	541.722	834.748	223.758	1146.21	1042.24	1138.31
TRIAE_CS42_2DL_TGACv1_159647_AA0540920	Similar to Polyketide reductase. (Os04t0447700-01)	2.8968	4.32748	35.8135	34.6853	5.07258	67.791	72.3857	60.417	25.1884	26.263	59.5026	118.823	105.467	132.015
TRIAE_CS42_2DS_TGACv1_178240_AA0593320	Peroxiredoxin [Source:UniProtKB/TrEMBL;Acc:D0PRB4]	17.1394	40.425	149.374	148.135	38.6784	207.568	191.014	113.937	1732.82	1537.72	517.352	2051.17	1407.21	1961.08
TRIAE_CS42_3AL_TGACv1_193579_AA0613590	Oleosin [Source:UniProtKB/TrEMBL;Acc:A0A1D5V3W0]	15.691	27.9703	140.307	151.748	21.2414	159.242	139.12	77.1075	636.955	862.283	447.517	1169.31	1050.43	1429.08
TRIAE_CS42_3AL_TGACv1_197997_AA0667810	Similar to Acyl-[acyl-carrier-protein] desaturase, chloroplast precursor (EC 1.14.19.2) (Stearoyl-ACP desaturase) (Delta(9) stearoyl-acyl carrier protein desaturase). (Os01t0919900-01);Similar to Acyl-desaturase. (Os01t0919900-02)	142.426	154.628	148.694	163.31	57.7006	146.321	186.517	171.871	449.25	280.274	243.355	343.67	250.889	368.177
TRIAE_CS42_3B_TGACv1_222895_AA0772710	Protein of unknown function DUF1264 family protein. (Os01t0749000-01);Protein of unknown function DUF1264 family protein. (Os01t0749000-02)	0	0	0	0	0	0.1678	0.196567	0	1.38018	1.21481	0	0.834825	1.27068	0.281481
TRIAE_CS42_3B_TGACv1_225722_AA0811460	Similar to Acyl-[acyl-carrier-protein] desaturase, chloroplast precursor (EC 1.14.19.2) (Stearoyl-ACP desaturase) (Delta(9) stearoyl-acyl carrier protein desaturase). (Os01t0919900-01);Similar to Acyl-desaturase. (Os01t0919900-02)	129.39	132.885	141.667	164.755	61.5051	153.704	159.735	160.008	378.17	223.467	191.335	291.632	231.123	345.94
TRIAE_CS42_3DL_TGACv1_249135_AA0839230	Similar to Acyl-[acyl-carrier-protein] desaturase, chloroplast precursor (EC 1.14.19.2) (Stearoyl-ACP desaturase) (Delta(9) stearoyl-acyl carrier protein desaturase). (Os01t0919900-01);Similar to Acyl-desaturase. (Os01t0919900-02)	110.802	97.7376	109.254	98.275	43.751	133.401	113.616	102.488	458.566	284.092	209.863	264.083	207.121	294.992
TRIAE_CS42_3DL_TGACv1_249396_AA0847720	Protein of unknown function DUF1264 family protein. (Os01t0749000-01);Protein of unknown function DUF1264 family protein. (Os01t0749000-02)	4.82799	8.5494	43.9735	41.1888	8.24295	52.8569	56.5621	34.0708	450.285	630.949	130.763	545.141	530.721	599.273
TRIAE_CS42_3DL_TGACv1_250808_AA0873480	0	66.3849	137.635	172.041	322.284	103.354	87.088	143.297	111.868	103.169	140.05	222.69	173.365	111.255	159.881
TRIAE_CS42_3DS_TGACv1_273063_AA0927890	Similar to Pyruvate decarboxylase isozyme 2 (EC 4.1.1.1) (PDC) (Fragment). (Os01t0160100-01)	10.1388	22.904	55.5335	106.224	32.9718	58.7298	139.292	76.1419	76.6002	67.393	99.0523	84.3173	48.9918	70.6518
TRIAE_CS42_4AL_TGACv1_289790_AA0976900	Heavy metal transport/detoxification protein domain containing protein. (Os07t0298900-01)	5.55219	10.1326	24.4801	43.3566	8.55998	41.9499	78.6022	26.0703	57.2776	277.902	47.7446	422.7	284.915	273.037
TRIAE_CS42_4AL_TGACv1_290346_AA0984300	Globulin 1 (Fragment). (Os03t0663800-01)	40.3138	13.7213	147.107	174.149	142.349	284.924	614.689	272.014	782.564	2985.37	483.86	2821.99	3953.23	2876.74
TRIAE_CS42_4AL_TGACv1_291658_AA0995820	Similar to DWARF3 (Fragment). (Os06t0110000-01)	17.6222	40.7416	15.1867	41.9114	8.87702	9.39677	43.4658	40.0021	57.9677	40.7829	14.9647	22.262	28.3785	34.6222
TRIAE_CS42_4AS_TGACv1_306526_AA1009630	Similar to Cupin family protein, expressed. (Os03t0197300-01)	16.898	21.4263	221.681	210.28	57.7006	378.891	342.026	245.254	1062.05	1144.52	659.874	2368.68	1490.65	2118.15
TRIAE_CS42_4BL_TGACv1_322687_AA1072610	11-S plant seed storage protein family protein. (Os03t0336100-01)	12.07	9.39379	57.8002	46.9697	17.12	176.861	152.585	108.144	637.3	877.613	248.343	1461.78	1276.89	1393.61
TRIAE_CS42_4BS_TGACv1_328465_AA1088260	Heavy metal transport/detoxification protein domain containing protein. (Os07t0298900-01)	10.863	19.3153	52.1335	80.9323	16.4859	39.9363	93.6149	33.1052	54.8623	394.697	92.6388	558.22	350.426	378.874
TRIAE_CS42_4DS_TGACv1_361339_AA1165990	Heavy metal transport/detoxification protein domain containing protein. (Os07t0298900-01)	8.93179	14.1435	30.3734	63.5897	16.4859	41.7821	113.345	36.0019	42.0956	252.044	72.6859	545.697	357.626	358.888
TRIAE_CS42_5AL_TGACv1_376741_AA1240520	Conserved hypothetical protein. (Os09t0346400-01);Hypothetical conserved gene. (Os09t0346400-02)	79.1791	158.639	52.5869	166.923	42.7999	45.4737	154.575	118.765	132.153	119.398	68.7665	128.007	84.2885	103.304
TRIAE_CS42_5BL_TGACv1_404207_AA1290120	Oleosin [Source:UniProtKB/TrEMBL;Acc:A0A1D5YXN3]	4.58659	6.33289	51.4535	48.4149	11.4133	68.1266	68.5527	38.2089	266.721	448.785	214.138	597.735	630.681	694.414
TRIAE_CS42_5BL_TGACv1_404245_AA1292080	FAD-dependent pyridine nucleotide-disulphide oxidoreductase domain containing protein. (Os01t0273800-01)	38.8654	49.5021	46.9202	53.4731	16.4859	46.3127	51.5005	55.0374	272.586	176.437	89.4321	282.727	259.925	359.17
TRIAE_CS42_5BL_TGACv1_405763_AA1334940	Similar to 2-isopropylmalate synthase B. (Os11t0142500-00)	17.1394	33.3532	17.0001	33.9627	20.2903	13.0884	54.3016	28.0015	32.4343	30.7173	19.953	37.2889	36.9909	32.3703
TRIAE_CS42_5BL_TGACv1_406227_AA1342440	Conserved hypothetical protein. (Os09t0346400-01);Hypothetical conserved gene. (Os09t0346400-02)	72.4199	171.621	48.7335	160.419	60.2369	35.0701	185.043	132.835	139.744	117.952	59.1463	125.78	98.1248	96.548
TRIAE_CS42_5DL_TGACv1_436991_AA1464380	Oleosin [Source:UniProtKB/TrEMBL;Acc:A0A1D5ZZ07]	13.7598	16.9933	77.5203	69.3706	29.4844	103.365	116.957	64.6931	663.869	783.784	287.18	1174.88	1006.94	1322.68
TRIAE_CS42_6AL_TGACv1_471728_AA1513460	0	14.0012	17.8376	57.1202	103.333	16.8029	14.263	34.1289	16.2767	16.9073	42.5183	124.35	37.5671	22.4487	43.0666
TRIAE_CS42_6AL_TGACv1_471813_AA1514630	Similar to HMGc1 protein. (Os02t0670400-01)	67.1091	103.543	96.107	187.156	66.8947	61.2468	66.071	79.3145	208.753	116.217	116.155	183.662	104.055	130.044
TRIAE_CS42_6BL_TGACv1_499519_AA1584940	Similar to acetolactate synthase/ amino acid binding protein. (Os02t0608550-00)	34.0374	44.5413	25.3868	44.8018	13.6326	18.2902	38.2322	32.1396	71.0795	43.1547	27.079	49.2547	37.6969	47.5703
TRIAE_CS42_6BS_TGACv1_513261_AA1636450	0	7.72479	0.949934	134.414	39.0209	13.3155	195.151	226.494	112.971	94.1976	144.389	319.604	1250.85	758.738	1525.91
TRIAE_CS42_6DL_TGACv1_526508_AA1685740	0	2.8968	7.17728	25.3868	49.8601	14.9007	7.04758	19.3127	8.96599	11.7316	20.5361	50.2388	24.4882	15.8129	25.8963
TRIAE_CS42_6DL_TGACv1_527990_AA1710490	0	10.863	10.2382	30.8268	26.014	11.4133	55.2061	50.0508	30.7602	105.929	170.536	90.8573	225.403	174.083	221.244
TRIAE_CS42_6DL_TGACv1_528046_AA1711060	Similar to acetolactate synthase/ amino acid binding protein. (Os02t0608550-00)	22.6916	40.425	21.7601	41.1888	14.5837	19.2969	31.205	28.0015	44.856	30.081	23.516	33.393	24.1429	30.6814
TRIAE_CS42_6DS_TGACv1_543837_AA1744600	Similar to UVB-resistance protein UVR8. (Os02t0554100-01)	3.621	2.42761	5.66669	21.6783	9.19406	6.20858	27.2982	15.3112	8.2811	11.9167	9.26388	31.7234	17.9307	19.1407
TRIAE_CS42_7AL_TGACv1_559082_AA1797990	Similar to Chitinase 1. (Os06t0726200-02)	7.96619	1.05548	127.387	43.3566	11.7303	127.024	104.131	63.4516	121.111	344.659	251.906	1017.65	630.399	1363.49
TRIAE_CS42_7AL_TGACv1_559082_AA1798000	Similar to Chitinase 1. (Os06t0726200-02)	0.965599	0	24.0268	11.5618	4.12147	22.6529	43.7361	15.725	25.5334	56.1126	39.906	200.358	153.329	230.252
TRIAE_CS42_7BS_TGACv1_593311_AA1950320	Aldose 1-epimerase [Source:UniProtKB/TrEMBL;Acc:A0A1D6CIT1]	7.24199	34.4087	43.0668	93.2167	19.0222	12.9206	37.1511	35.864	27.6037	61.4925	26.0101	48.1416	53.9333	46.4444
TRIAE_CS42_7BS_TGACv1_593724_AA1954070	0	6.51779	8.9716	43.0668	46.247	10.4622	89.2694	62.6802	41.7953	834.321	819.013	223.402	934.447	836.249	901.021
TRIAE_CS42_7DL_TGACv1_602766_AA1967790	Similar to Chitinase 1. (Os06t0726200-02)	15.691	0.422193	143.707	26.7366	10.7792	277.205	177.402	105.385	312.267	765.561	453.218	2049.77	1477.1	2322.5
TRIAE_CS42_7DS_TGACv1_624797_AA2063360	Aldose 1-epimerase [Source:UniProtKB/TrEMBL;Acc:A0A1D6D5L5]	30.175	50.7687	21.9868	71.5384	19.9733	5.36959	32.1387	31.8637	43.4758	100.598	12.1143	62.6119	50.686	73.1851
TRIAE_CS42_U_TGACv1_640894_AA2078390	Similar to Chitinase 1. (Os06t0726200-02)	7.00059	9.07715	81.3736	96.1071	26.314	119.977	109.193	66.6242	107.309	191.824	246.562	667.582	414.383	742.829
TRIAE_CS42_U_TGACv1_641296_AA2091110	Conserved hypothetical protein. (Os06t0650700-01)	3.3796	1.68877	28.7868	15.1748	2.85333	27.3513	31.5981	9.10393	269.481	348.824	115.086	381.515	238.323	365.644
TRIAE_CS42_U_TGACv1_642230_AA2113830	0	64.6951	106.709	116.734	203.053	99.5494	77.02	112.584	85.7976	69.6993	126.051	182.784	166.13	118.879	169.733
TRIAE_CS42_U_TGACv1_645945_AA2145750	Gamma-glutamylcyclotransferase [Source:UniProtKB/TrEMBL;Acc:A0A1D6DLA3]	52.8665	113.253	166.374	316.503	117.303	397.014	389.964	325.121	311.922	260.432	233.379	877.958	775.68	555.925
cpm_endosperm_specific_cluster4	description	6daa_1	6daa_2	10daa_C1	10daa_C2	10daa_C3	10daa_S1	10daa_S2	10daa_S3	14daa_C1	14daa_C2	14daa_C3	14daa_S1	14daa_S2	14daa_S3
TRIAE_CS42_1AL_TGACv1_000719_AA0017790	Hypothetical conserved gene. (Os05t0373500-00)	28.7266	61.4291	80.9203	160.419	41.2147	78.1946	142.093	74.9005	41.4055	37.6591	122.925	82.3694	53.7922	76.5629
TRIAE_CS42_1BL_TGACv1_033350_AA0138910	Hypothetical conserved gene. (Os05t0373500-00)	17.8636	39.6861	58.4802	132.238	31.3866	52.3535	91.2316	67.5898	43.1308	36.3864	100.121	57.8812	29.508	48.1333
TRIAE_CS42_1BS_TGACv1_049356_AA0150030	Gamma-gliadin 5 [Source:UniProtKB/TrEMBL;Acc:M9TK56]	353.651	2111.28	2027.54	7570.06	1678.07	1178.46	4354.25	2466.61	276.037	106.44	1544.93	416.856	451.939	567.466
TRIAE_CS42_1BS_TGACv1_049946_AA0164580	0	5.79359	50.2409	31.0535	183.543	24.7288	40.7753	96.8092	102.488	5.86578	1.5619	25.6538	24.2099	16.3777	15.2
TRIAE_CS42_1BS_TGACv1_050120_AA0167700	Similar to MPI. (Os12t0437800-01)	2.414	43.5914	68.9069	145.245	27.8992	19.2969	61.5008	43.4506	7.93606	2.42962	55.5833	9.18308	8.75358	7.88147
TRIAE_CS42_1DL_TGACv1_061939_AA0206000	Hypothetical conserved gene. (Os05t0373500-00)	25.5884	44.5413	56.8935	90.3263	26.6311	47.9907	106.171	56.2788	43.1308	29.7918	79.4556	70.4036	42.2148	67.5555
TRIAE_CS42_1DL_TGACv1_063902_AA0231550	Type-5 thionin [Source:UniProtKB/Swiss-Prot;Acc:Q05806]	12.07	122.225	212.387	714.661	75.4547	127.192	289.248	330.638	20.3577	8.85076	188.128	72.9081	73.1347	73.7481
TRIAE_CS42_1DS_TGACv1_080958_AA0256050	Carboxypeptidase [Source:UniProtKB/TrEMBL;Acc:A0A1D6RHJ2]	3.8624	3.27199	20.8534	28.1818	28.5333	13.5918	26.1925	8.55218	7.24597	4.10721	26.3664	5.84378	5.22391	8.72591
TRIAE_CS42_1DS_TGACv1_080991_AA0256460	0	48.2799	453.541	386.241	1319.49	250.142	244.484	1341.52	561.133	20.7028	6.71038	257.251	77.0822	82.1707	73.1851
TRIAE_CS42_1DS_TGACv1_080991_AA0256470	Gamma-gliadin 2 [Source:UniProtKB/TrEMBL;Acc:M9TGF7]	546.046	3713.08	3451.69	11985.9	2546.12	1792.77	7470.4	3641.99	327.449	134.96	2607.07	485.312	681.508	711.866
TRIAE_CS42_2AS_TGACv1_112538_AA0340380	Zinc finger, CCCH-type domain containing protein. (Os07t0668600-01);CCCH type zinc finger protein, Regulation of the seed storage protein GluB-1 (Os07t0668600-02)	7.72479	23.6428	24.2534	67.2027	9.19406	15.102	33.4409	36.9675	5.86578	3.41304	37.0555	9.73963	5.3651	6.19258
TRIAE_CS42_2BL_TGACv1_131191_AA0424160	Seed-type vacuolar processing enzyme (VPE), Glutelin maturation (Os04t0537900-01)	6.51779	23.7483	44.8802	78.0419	35.5081	47.1517	70.9606	59.1755	13.4568	14.4042	44.1816	11.4093	17.2248	19.7037
TRIAE_CS42_2BL_TGACv1_134293_AA0443880	Conserved hypothetical protein. (Os03t0343800-00)	13.0356	48.13	32.6401	135.128	21.2414	19.6325	45.5052	42.8988	5.86578	3.35519	55.9396	10.8527	4.51798	11.8222
TRIAE_CS42_2BS_TGACv1_146570_AA0468380	Similar to Vacuolar sorting receptor 1 precursor (AtVSR1) (Epidermal growth factor receptor-like protein 1) (AtELP1) (AtELP) (BP80-like protein b) (AtBP80b) (Spot 3 protein). (Os07t0680000-01)	8.44899	10.0271	10.2	5.78088	9.82813	14.7664	25.3571	17.932	2.07028	11.5118	9.62019	3.89585	8.18883	9.57036
TRIAE_CS42_2DL_TGACv1_159567_AA0539940	Caleosin [Source:UniProtKB/TrEMBL;Acc:A0A1B5GE57]	2.1726	24.2761	30.6001	91.0489	11.7303	31.0429	69.6338	68.8312	6.21083	7.86734	34.5614	22.262	23.2958	14.9185
TRIAE_CS42_2DS_TGACv1_178366_AA0594640	Six-bladed beta-propeller, TolB-like domain containing protein. (Os07t0614000-01);Six-bladed beta-propeller, TolB-like domain containing protein. (Os07t0614000-02)	25.5884	54.674	51.4535	111.282	48.1895	24.3309	57.2255	45.1058	14.4919	12.4952	60.2152	29.4972	22.5899	34.3407
TRIAE_CS42_3AL_TGACv1_195763_AA0653650	Similar to Aspartic proteinase oryzasin 1 precursor (EC 3.4.23.-). (Os01t0663400-01);Similar to aspartic proteinase oryzasin-1. (Os01t0663400-02)	9.17319	36.5197	54.4002	106.946	36.1421	53.0247	163.101	98.0741	10.3514	2.60316	58.4337	7.23515	9.17714	12.1037
TRIAE_CS42_3AS_TGACv1_210879_AA0680650	Similar to CUC2. (Os01t0393100-01)	0	2.32206	6.34669	4.33566	1.90222	3.52379	6.80613	3.86227	0	0.28924	1.78152	1.1131	1.69424	1.12592
TRIAE_CS42_3B_TGACv1_220886_AA0722540	Similar to CUC2. (Os01t0393100-01)	0.2414	2.74425	6.34669	14.4522	2.85333	5.87298	5.70044	3.86227	1.72523	0.925569	10.6891	1.1131	0.564747	0.281481
TRIAE_CS42_3B_TGACv1_224026_AA0791150	Pectin acetylesterase [Source:UniProtKB/TrEMBL;Acc:A0A080YUW6]	1.6898	11.8214	12.0134	49.1375	11.0963	8.55778	19.3618	14.4835	0.690092	0.520633	5.70085	2.78275	3.38848	5.06666
TRIAE_CS42_3B_TGACv1_224092_AA0792190	Similar to Thiazole biosynthetic enzyme 1-1, chloroplast precursor. (Os07t0529600-01);Similar to Pathogen-induced defense-responsive protein 8. (Os07t0529600-02)	7.48339	25.5427	93.387	338.182	39.9466	62.9248	68.0858	47.7267	19.6676	8.79291	116.867	19.201	21.3192	19.4222
TRIAE_CS42_3DS_TGACv1_271907_AA0910720	Similar to Pyruvate decarboxylase isozyme 2 (EC 4.1.1.1) (PDC) (Fragment). (Os01t0160100-01)	11.8286	21.6374	23.5734	27.4592	13.6326	30.8751	46.7829	53.9339	14.4919	19.6105	17.8152	16.4182	13.2716	21.3926
TRIAE_CS42_4BL_TGACv1_321258_AA1058000	0	8.20759	20.5819	28.1068	64.3123	19.3392	13.0884	34.3746	23.0357	6.21083	2.42962	34.9177	8.06998	4.09442	8.16295
TRIAE_CS42_4BL_TGACv1_323286_AA1073970	0	1.4484	25.8593	43.9735	139.464	17.754	38.0905	89.5362	94.9016	5.86578	0.520633	50.2388	10.2962	13.5539	7.31851
TRIAE_CS42_4DL_TGACv1_344866_AA1150220	0	2.8968	10.1326	21.0801	42.634	9.19406	23.8275	54.793	34.0708	6.21083	1.4462	27.079	6.12205	5.92984	9.28888
TRIAE_CS42_5AL_TGACv1_376818_AA1241160	Serpin-Z1C [Source:UniProtKB/Swiss-Prot;Acc:Q9ST58]	1.9312	46.3357	103.587	365.641	28.2162	73.1606	76.7102	52.0027	14.4919	6.82607	147.866	26.4361	39.6735	21.1111
TRIAE_CS42_5AL_TGACv1_377157_AA1244560	Similar to CUC2. (Os01t0393100-01)	8.93179	58.1571	39.2135	101.165	21.2414	24.4987	62.4591	56.4168	5.17569	1.50405	32.7799	10.2962	7.62408	7.31851
TRIAE_CS42_5AL_TGACv1_378687_AA1254250	Similar to Protein zx. (Os03t0610700-01)	0.724199	25.7538	24.7068	198.718	23.1437	8.72558	14.6442	10.0695	6.21083	2.42962	52.0203	8.62653	18.919	9.85184
TRIAE_CS42_5BL_TGACv1_405686_AA1332910	Serpin-Z2A [Source:UniProtKB/Swiss-Prot;Acc:Q9ST57]	14.7254	260.282	318.015	987.085	167.395	208.407	449.131	207.321	29.674	13.3051	466.401	76.2474	62.5457	58.5481
TRIAE_CS42_5BL_TGACv1_407365_AA1356250	Similar to Protein zx. (Os03t0610700-01)	9.89739	194.525	283.561	679.254	143.935	215.455	408.392	185.389	38.9902	14.5199	427.208	81.8129	74.4054	57.1407
TRIAE_CS42_5DL_TGACv1_434846_AA1442380	Serpin-N3.2 [Source:UniProtKB/TrEMBL;Acc:H9AXB3]	11.5872	209.197	280.388	860.629	169.614	176.861	381.045	156.422	32.4343	15.214	341.695	81.5346	62.9693	65.3036
TRIAE_CS42_5DL_TGACv1_434847_AA1442440	Similar to Protein zx. (Os03t0610700-01)	30.175	408.26	576.416	1541.33	239.997	370.501	834.598	365.95	54.8623	18.1643	789.212	109.64	107.161	102.741
TRIAE_CS42_5DS_TGACv1_457160_AA1483380	Pyrophosphate--fructose 6-phosphate 1-phosphotransferase subunit alpha [Source:UniProtKB/TrEMBL;Acc:A0A1D6A2D9]	3.1382	5.9107	6.34669	3.61305	7.92591	7.55098	7.98553	6.4831	3.10541	4.22291	9.26388	5.00895	4.09442	5.06666
TRIAE_CS42_6AS_TGACv1_485633_AA1549240	Alpha-gliadin [Source:UniProtKB/TrEMBL;Acc:X2KVH9]	102.836	739.154	957.67	2589.83	640.096	656.432	2138.52	1024.33	171.143	39.1053	755.719	228.742	161.235	243.2
TRIAE_CS42_6AS_TGACv1_485671_AA1549910	0	55.5219	361.925	569.842	1568.06	323.06	442.655	1152.4	524.304	60.7281	8.21443	466.401	101.014	129.892	83.8814
TRIAE_CS42_6AS_TGACv1_486025_AA1555680	Alpha-gliadin (Fragment) [Source:UniProtKB/TrEMBL;Acc:A0A0E3Z7G8]	64.6951	405.2	501.615	1560.12	322.426	326.202	1070.18	460.852	69.3543	14.6356	377.325	91.8308	70.0286	98.2369
TRIAE_CS42_6AS_TGACv1_487904_AA1573520	0	125.286	945.606	1100.02	3303.05	456.532	924.408	2135.82	1247.1	89.712	14.1728	732.203	171.696	242.276	175.363
TRIAE_CS42_6BS_TGACv1_513282_AA1637120	0	7.72479	38.7362	49.1869	123.566	22.5096	25.1699	77.9633	59.8652	6.21083	1.90899	30.9984	7.51343	6.3534	5.62962
TRIAE_CS42_6BS_TGACv1_513691_AA1647390	Peroxidase [Source:UniProtKB/TrEMBL;Acc:A0A1D6AX61]	1.207	4.85522	11.3334	20.9557	2.85333	10.4036	21.4258	15.725	0	0.231392	6.05716	2.50448	1.97661	2.81481
TRIAE_CS42_6BS_TGACv1_515228_AA1668380	Alpha/beta-gliadin [Source:UniProtKB/TrEMBL;Acc:I0IT62]	36.9342	240.228	295.574	774.638	139.813	189.11	440.654	407.194	41.0605	10.9333	205.587	39.5151	46.1681	30.9629
TRIAE_CS42_6BS_TGACv1_516411_AA1675120	0	16.4152	60.0569	72.0803	155.361	28.2162	33.2243	90.1505	64.4172	8.9712	0.752025	70.1917	11.9658	14.9658	13.7926
TRIAE_CS42_7AL_TGACv1_558938_AA1796960	0	6.03499	65.651	72.9869	236.294	46.2873	64.6028	120.446	122.765	8.9712	3.41304	114.373	13.6355	22.4487	27.8666
TRIAE_CS42_7AS_TGACv1_569007_AA1804500	SANT domain, DNA binding domain containing protein. (Os06t0173800-00)	5.79359	22.2707	39.6668	99.7202	18.7051	35.2379	43.8098	54.3477	2.07028	3.81797	62.3531	11.4093	10.589	11.8222
TRIAE_CS42_7AS_TGACv1_570480_AA1836360	Peroxidase [Source:UniProtKB/TrEMBL;Acc:A0A1D6BY62]	5.55219	65.2288	123.307	299.883	37.0933	66.6164	75.9976	105.799	14.4919	2.71886	105.466	16.14	34.026	12.1037
TRIAE_CS42_7BL_TGACv1_577521_AA1877640	0	0.965599	18.2598	64.8269	96.1071	10.4622	92.4576	167.549	193.527	20.3577	9.71848	54.5144	35.6192	23.8606	37.1555
TRIAE_CS42_7BS_TGACv1_591807_AA1921930	Similar to CUC2. (Os01t0393100-01)	2.8968	38.6306	22.8934	69.3706	20.2903	14.0952	53.2942	30.4844	3.45046	1.21481	19.953	5.5655	4.94154	3.09629
TRIAE_CS42_7DL_TGACv1_602807_AA1969140	Similar to CUC2. (Os01t0393100-01)	1.9312	9.07715	10.2	40.4662	10.7792	8.38998	23.2686	17.3802	2.07028	1.04127	14.2521	4.73068	3.10611	7.03703
TRIAE_CS42_7DL_TGACv1_604225_AA1995390	0	10.3802	111.142	93.387	310.722	46.2873	38.0905	150.521	57.1065	5.86578	5.03278	76.2489	18.9227	12.848	20.8296
TRIAE_CS42_7DS_TGACv1_621482_AA2016990	0	50.9353	395.384	286.054	929.277	278.041	226.865	1006.94	445.403	28.9839	17.2387	231.953	69.0122	102.219	119.911
TRIAE_CS42_7DS_TGACv1_622780_AA2045220	0	5.55219	15.5156	20.1734	50.5827	16.8029	13.424	21.3275	30.7602	3.10541	0.983417	11.4017	7.7917	4.37679	7.88147
TRIAE_CS42_7DS_TGACv1_623115_AA2049740	Similar to Protein zx. (Os03t0610700-01)	14.2426	154.734	126.254	612.773	97.3302	120.648	319.716	206.907	16.5622	9.14	131.476	56.7681	34.8731	54.0444
TRIAE_CS42_7DS_TGACv1_623144_AA2049980	Similar to CUC2. (Os01t0393100-01)	4.1038	29.4479	20.4001	68.648	18.3881	17.4512	47.4463	29.3809	2.76037	1.21481	27.7917	5.28723	4.65916	7.03703
TRIAE_CS42_7DS_TGACv1_623460_AA2053540	Lipase, GDSL domain containing protein. (Os06t0148200-01);Non-protein coding transcript. (Os06t0148200-02)	1.207	8.02166	7.48003	17.3426	3.4874	3.52379	11.7203	11.7248	1.72523	0.578481	3.56303	1.94793	2.1178	1.97037
TRIAE_CS42_U_TGACv1_641359_AA2093000	Alpha-gliadin [Source:UniProtKB/TrEMBL;Acc:I0IT65]	64.4537	570.805	1552.9	3086.27	296.746	1054.12	1292.4	1632.78	126.287	56.9804	1084.23	207.593	195.544	193.378
TRIAE_CS42_U_TGACv1_641544_AA2097590	0	35.9686	103.332	122.627	252.191	44.7021	74.8386	159.637	94.2119	29.3289	3.23949	188.484	33.6713	38.2616	40.5333
TRIAE_CS42_U_TGACv1_642525_AA2118960	0	0.2414	11.5048	14.5067	31.7948	4.43851	5.03399	17.7647	9.79362	0.690092	0.28924	11.758	0.55655	1.12949	0
TRIAE_CS42_U_TGACv1_646843_AA2147070	0	105.492	526.58	813.056	1800.02	572.251	495.512	1631.82	597.687	120.076	35.403	716.17	172.531	156.153	234.755
TRIAE_CS42_U_TGACv1_665230_AA2153870	0	625.225	4195.54	5290.87	13918.2	2159.97	4048	10937.3	5710.92	522.4	135.654	4439.54	707.097	975.883	778.014
TRIAE_CS42_U_TGACv1_733999_AA2174240	0	1.9312	4.64412	8.61337	30.3496	18.0711	8.89338	43.515	11.7248	5.86578	1.21481	9.62019	8.9048	1.83543	5.9111
cpm_endosperm_specific_cluster5	description	6daa_1	6daa_2	10daa_C1	10daa_C2	10daa_C3	10daa_S1	10daa_S2	10daa_S3	14daa_C1	14daa_C2	14daa_C3	14daa_S1	14daa_S2	14daa_S3
TRIAE_CS42_1AL_TGACv1_001559_AA0032250	Similar to ARF GAP-like zinc finger-containing protein ZIGA2 (Fragment). (Os10t0574800-01)	34.7616	84.9663	54.6269	110.559	46.9214	51.1789	124.083	112.696	32.4343	41.8242	53.0892	51.7592	45.4621	53.4814
TRIAE_CS42_1DL_TGACv1_061250_AA0190040	Fatty acid 2-hydroxylase, Resistance to rice blast fungus infection (Os12t0628400-01);Fatty acid hydroxylase domain containing protein. (Os12t0628400-02)	20.2776	25.9649	15.1867	22.4009	18.3881	12.7528	26.7822	27.7256	14.837	12.6687	13.5395	24.7665	21.8839	26.4592
TRIAE_CS42_2AL_TGACv1_095454_AA0310940	Caleosin [Source:UniProtKB/TrEMBL;Acc:W5AY74]	16.1738	72.0894	24.4801	134.405	18.0711	27.3513	94.6469	71.7279	10.6964	56.1126	21.0219	65.6729	53.3686	47.2888
TRIAE_CS42_2BL_TGACv1_131135_AA0423130	Caleosin [Source:UniProtKB/TrEMBL;Acc:W5B7W5]	35.9686	153.045	94.067	253.636	54.5303	90.2762	250.377	268.98	34.5046	40.8986	87.6506	115.206	110.408	110.341
TRIAE_CS42_2DL_TGACv1_159943_AA0544750	Similar to Alpha-amylase/subtilisin inhibitor (RASI). (Os04t0526600-01)	95.5943	340.71	159.121	403.216	106.841	63.9316	177.254	135.455	29.3289	56.8647	176.726	185.053	135.963	183.526
TRIAE_CS42_2DS_TGACv1_178677_AA0599610	0	9.41459	31.0312	20.6267	52.0279	22.8266	16.4444	50.5177	40.14	20.3577	18.28	25.6538	23.0968	27.6726	28.9926
TRIAE_CS42_3DL_TGACv1_251209_AA0878810	Zinc finger, RING/FYVE/PHD-type domain containing protein. (Os01t0919500-01);Hypothetical conserved gene. (Os01t0919500-02)	8.20759	27.1259	26.0668	41.9114	10.1452	17.619	28.625	23.5875	4.14055	8.67721	25.6538	26.1579	14.9658	19.1407
TRIAE_CS42_4AL_TGACv1_290856_AA0990080	Calponin-like actin-binding domain containing protein. (Os03t0703300-01);Hypothetical conserved gene. (Os03t0703300-02)	16.898	46.5468	29.4668	83.1002	20.9244	35.7413	137.105	153.801	7.24597	20.3047	21.3782	54.5419	52.6627	48.6962
TRIAE_CS42_4DL_TGACv1_342399_AA1112570	0	10.6216	21.3207	22.4401	52.0279	21.5585	19.2969	46.7829	34.8984	3.79551	4.04937	24.5849	41.463	16.0953	24.4889
TRIAE_CS42_5AL_TGACv1_374584_AA1203910	Similar to 2-isopropylmalate synthase B. (Os11t0142500-00)	29.9336	63.9622	28.1068	83.1002	26.6311	41.7821	84.622	62.8999	22.773	26.0316	27.079	37.8454	44.615	34.6222
TRIAE_CS42_5AL_TGACv1_376058_AA1231640	Calcium-dependent protein kinase, isoform 11 (EC 2.7.1.-) (CDPK 11). (Os03t0128700-01)	24.6228	89.716	36.9468	112.005	52.9451	82.3896	383.354	239.185	9.66129	12.2059	30.2858	43.9675	18.7778	32.9333
TRIAE_CS42_5BL_TGACv1_404785_AA1310770	Similar to Poly polymerase catalytic domain containing protein, expressed. (Os03t0854800-01);Hypothetical conserved gene. (Os03t0854800-02);Similar to Poly polymerase catalytic domain containing protein, expressed. (Os03t0854800-03)	26.7954	55.2017	35.3601	65.0349	41.8488	43.6279	65.211	59.7273	19.6676	24.5276	21.3782	45.0806	42.6384	34.3407
TRIAE_CS42_5BL_TGACv1_406045_AA1339760	Similar to Pti1 kinase-like protein. (Os03t0844100-01)	33.796	68.7119	34.0001	59.9766	26.314	51.1789	120.717	133.524	20.3577	22.3872	33.8488	55.655	50.686	50.9481
TRIAE_CS42_5BL_TGACv1_406636_AA1347980	Similar to ACR4. (Os03t0598100-01)	5.79359	19.9486	11.56	31.7948	8.24295	16.9478	51.4514	47.3128	1.03514	2.14038	8.90758	8.62653	3.81204	5.06666
TRIAE_CS42_5BS_TGACv1_423897_AA1384740	Calmodulin-binding, plant family protein. (Os12t0578300-01)	6.75919	18.9987	10.6534	25.2914	7.60887	12.4172	34.9152	28.0015	7.24597	5.9005	11.4017	17.5313	6.77696	10.6963
TRIAE_CS42_5DL_TGACv1_434411_AA1435400	20 kDa chaperonin, chloroplastic [Source:Projected from Arabidopsis thaliana (AT5G20720) UniProtKB/Swiss-Prot;Acc:O65282]	38.8654	72.3005	30.3734	42.634	14.5837	46.3127	64.5231	71.8659	41.0605	30.4281	31.711	61.2205	55.204	60.7999
TRIAE_CS42_6AL_TGACv1_471221_AA1504980	Betaine aldehyde dehydrogenase, Rice fragrance (Os08t0424500-01);Similar to Betaine aldehyde dehydrogenase. (Os08t0424500-02)	118.527	275.903	228.481	531.841	166.761	170.988	377.212	398.642	148.025	153.182	218.058	187.836	144.858	170.015
TRIAE_CS42_6BL_TGACv1_502041_AA1622620	Similar to DNA-binding protein phosphatase 2C. (Os02t0799000-01)	13.277	25.6482	13.3734	18.0653	13.9496	12.4172	32.4581	32.0017	6.90092	6.18974	6.05716	18.0879	14.2599	15.7629
TRIAE_CS42_7AL_TGACv1_556597_AA1766600	Starch branching enzyme I [Source:UniProtKB/TrEMBL;Acc:Q9XGB1]	52.3837	109.348	69.3603	189.324	50.0917	71.3148	226.863	192.562	46.2362	34.9981	46.6757	65.6729	53.0862	57.7036
TRIAE_CS42_7AL_TGACv1_556621_AA1767320	Similar to predicted protein. (Os08t0152800-00)	12.07	47.18	22.2134	67.2027	22.5096	22.6529	73.1966	65.3828	10.3514	9.0243	18.5278	12.5224	10.0243	9.57036
TRIAE_CS42_7AL_TGACv1_557582_AA1783560	0	14.0012	41.3749	26.7468	107.669	15.2177	10.2358	38.5025	27.3118	2.41532	5.03278	28.5043	21.1489	12.9892	25.0518
TRIAE_CS42_7AS_TGACv1_571086_AA1844330	Similar to Fructosyltransferase. (Os02t0106100-01)	28.4852	44.1191	22.4401	36.1305	18.0711	19.9681	30.517	30.6223	6.55587	29.6761	32.4236	34.2278	16.66	24.7703
TRIAE_CS42_7BS_TGACv1_591814_AA1922330	Pullulanase 1, chloroplastic [Source:Projected from Arabidopsis thaliana (AT5G04360) UniProtKB/Swiss-Prot;Acc:Q8GTR4]	12.3114	30.8201	18.8134	54.9184	11.7303	14.263	39.0185	31.4499	7.93606	8.56152	10.3328	11.4093	11.4361	13.7926
TRIAE_CS42_7DL_TGACv1_604809_AA2001860	0	6.27639	16.4655	8.3867	41.9114	8.55998	7.38318	15.0619	16.0008	1.72523	1.90899	6.41346	11.6876	7.62408	7.59999
TRIAE_CS42_7DS_TGACv1_622240_AA2036120	Hypothetical conserved gene. (Os08t0496100-00)	36.4514	37.8918	32.8668	66.4801	13.3155	26.5123	48.5766	46.4852	8.9712	23.2549	36.3429	71.2384	38.6852	43.3481
TRIAE_CS42_U_TGACv1_642401_AA2117020	Calcium-dependent protein kinase, isoform 11 (EC 2.7.1.-) (CDPK 11). (Os03t0128700-01)	19.5534	50.9798	24.9334	85.9906	28.2162	40.9431	145.951	102.626	10.6964	7.52025	19.953	22.262	11.4361	9.0074
TRIAE_CS42_U_TGACv1_643566_AA2133030	0	9.41459	28.2869	26.5201	46.9697	15.8518	15.6054	42.9253	28.6912	16.2172	18.0486	26.7227	31.7234	22.0251	30.6814
TRIAE_CS42_U_TGACv1_644619_AA2140810	Similar to Nuclear transcription factor Y subunit B-3. (Os05t0463800-01);CCAAT-box binding transcription factor, Chloroplast biogenesis (Os05t0463800-02)	46.1073	98.6876	36.7201	124.289	33.9229	61.079	144.87	157.388	45.201	21.2881	47.7446	60.9422	53.5098	62.7703
	Red = Rice orthologue (oryza sativa japonica genes - IRGSP-1.0
