# Supplementary material for: High post-anthesis temperature effects on bread wheat (Triticum aestivum L.) grain transcriptome during early grain-filling
Source: BMC Plant Biol. 2020 Apr 16;20:170. doi: 10.1186/s12870-020-02375-7 (PMC7164299; doi:10.1186/s12870-020-02375-7)
Supplement: Supplementary file 4 — Additional File 4. Table showing endosperm predominantly expressed genes arranged in clusters. [file 12870_2020_2375_MOESM4_ESM.xlsx]

## Sheet: Sheet1
cpm_pericarp_specific_cluster1	Description	6daa_1	6daa_2	10daa_C1	10daa_C2	10daa_C3	10daa_S1	10daa_S2	10daa_S3	14daa_C1	14daa_C2	14daa_C3	14daa_S1	14daa_S2	14daa_S3
TRIAE_CS42_1AL_TGACv1_000055_AA0001700	Hexosyltransferase [Source:UniProtKB/TrEMBL;Acc:A0A1D5RP74]	44.4175	48.4466	102.454	44.8018	60.2369	81.7184	45.1367	44.2782	45.201	88.2762	80.5245	35.6192	32.3318	48.6962
TRIAE_CS42_1AL_TGACv1_000874_AA0020800	TGF-beta receptor, type I/II extracellular region family protein. (Os10t0579800-01);TGF-beta receptor, type I/II extracellular region family protein. (Os10t0579800-02)	106.699	67.2342	102	36.1305	84.0146	96.3169	60.0266	82.0733	26.5685	44.0224	82.6624	30.8885	52.945	40.5333
TRIAE_CS42_1AL_TGACv1_001138_AA0025750	Hypothetical conserved gene. (Os05t0372833-00)	67.5919	50.6631	82.0536	39.7436	110.012	82.7252	41.0088	55.1753	23.1181	23.0235	55.9396	30.8885	24.8489	36.0296
TRIAE_CS42_1AL_TGACv1_001551_AA0032140	Alpha-expansin OsEXPA4. (Os05t0477600-01);Non-protein coding transcript. (Os05t0477600-02)	103.319	87.0773	88.8537	41.9114	65.9436	143.301	96.1949	95.1774	29.3289	57.9059	95.4893	21.4272	57.0394	29.274
TRIAE_CS42_1AL_TGACv1_003095_AA0047680	Proline dehydrogenase [Source:UniProtKB/TrEMBL;Acc:A0A1D6RDE3]	99.6981	85.0719	197.881	80.2097	200.367	206.729	88.7745	114.489	47.2713	139.53	167.463	36.454	75.5349	71.2147
TRIAE_CS42_1AS_TGACv1_018970_AA0057130	Similar to MADS box protein. (Os05t0203800-01);Transcription factor, Floral organ development (Os05t0203800-02)	83.7657	67.5509	83.6403	35.4079	94.4768	62.5892	35.7506	41.1056	20.7028	57.6745	73.0422	13.6355	27.955	21.9555
TRIAE_CS42_1AS_TGACv1_020365_AA0077030	Lipase, GDSL domain containing protein. (Os05t0159200-01)	27.0368	24.1705	57.5736	47.6923	61.8221	57.723	28.8462	40.9677	21.7379	41.3035	45.9631	19.7575	40.6618	31.2444
TRIAE_CS42_1AS_TGACv1_020885_AA0080310	Similar to Aspartic protease precursor. (Os05t0137400-01)	21.0018	22.2707	63.6936	19.5105	55.1643	51.1789	19.6321	26.3462	25.5334	43.9645	43.8253	18.3662	21.6016	25.0518
TRIAE_CS42_1BL_TGACv1_030583_AA0094800	Hypothetical conserved gene. (Os05t0372833-00)	67.8333	49.5021	85.907	52.7505	113.816	67.4554	36.1683	45.5196	14.837	18.5114	43.1127	17.5313	27.955	28.7111
TRIAE_CS42_1BL_TGACv1_031023_AA0105990	Hexosyltransferase [Source:UniProtKB/TrEMBL;Acc:A0A1D5S9Z8]	30.6578	27.8647	54.6269	28.9044	58.9688	42.1177	17.7893	23.8633	34.1596	40.0887	42.4001	21.7055	20.0485	19.1407
TRIAE_CS42_1BL_TGACv1_031033_AA0106350		99.6981	86.1273	94.747	76.5967	161.689	82.7252	50.8617	59.1755	26.5685	30.7752	51.3077	21.1489	20.6133	39.4074
TRIAE_CS42_1BL_TGACv1_031703_AA0119250	TGF-beta receptor, type I/II extracellular region family protein. (Os10t0579800-01);TGF-beta receptor, type I/II extracellular region family protein. (Os10t0579800-02)	129.632	84.6497	158.894	72.261	154.08	125.682	68.6755	100.557	60.038	78.6155	146.084	37.8454	70.5934	66.9925
TRIAE_CS42_1BL_TGACv1_032964_AA0135810	MATH domain containing protein. (Os10t0478500-00)	51.9009	29.0258	40.8002	13.7296	43.434	45.8093	23.9812	26.0703	16.9073	39.8573	43.469	5.00895	12.1421	7.31851
TRIAE_CS42_1BS_TGACv1_050232_AA0169280	Similar to Aspartic protease precursor. (Os05t0137400-01)	5.06939	5.48851	6.57336	3.61305	13.6326	6.54418	3.95591	5.51753	3.10541	6.47899	7.83867	2.78275	2.96492	3.37777
TRIAE_CS42_1DL_TGACv1_061294_AA0191540	Similar to ESK1 (ESKIMO 1). (Os05t0354400-01);Similar to ESK1 (ESKIMO 1). (Os05t0354400-02)	29.2094	31.5589	42.6135	26.014	39.9466	40.1041	32.9741	33.2431	23.8082	41.5928	39.906	28.9406	23.2958	30.1185
TRIAE_CS42_1DL_TGACv1_061465_AA0196020	Proline dehydrogenase [Source:UniProtKB/TrEMBL;Acc:A0A1D5SS43]	152.806	136.263	257.948	107.669	283.431	317.812	143.518	185.941	70.0443	206.055	239.079	62.8902	186.084	137.644
TRIAE_CS42_1DL_TGACv1_061605_AA0199820	MATH domain containing protein. (Os10t0478500-00)	273.989	217.113	308.495	134.405	264.725	256.733	140.3	168.285	85.5714	235.5	327.799	45.6371	85.2768	95.4221
TRIAE_CS42_1DL_TGACv1_062666_AA0218000		120.217	89.2938	129.88	83.8228	175.321	90.7796	56.1444	73.1073	31.7442	44.948	74.4674	32.0016	27.955	46.7259
TRIAE_CS42_1DL_TGACv1_063845_AA0231240	Alpha-expansin OsEXPA4. (Os05t0477600-01);Non-protein coding transcript. (Os05t0477600-02)	72.6613	56.996	97.467	33.2401	45.3362	127.695	68.6755	66.3483	54.1722	115.06	99.4086	33.9496	59.722	33.2148
TRIAE_CS42_1DS_TGACv1_080531_AA0249640	Transferase family protein. (Os05t0179300-01)	35.7272	22.1651	55.9869	33.2401	49.7747	42.2855	18.9441	30.0706	14.1469	28.8083	40.2623	16.6965	21.3192	25.0518
TRIAE_CS42_1DS_TGACv1_080580_AA0250530	Similar to Aspartic protease precursor. (Os05t0137400-01)	30.4164	31.5589	56.2135	41.1888	67.5288	59.5688	26.4382	42.7609	41.4055	56.1126	54.8707	18.3662	35.0143	37.7185
TRIAE_CS42_1DS_TGACv1_080943_AA0255910	Lipase, class 3 domain containing protein. (Os05t0153300-00)	148.461	121.38	45.7868	5.78088	16.1689	30.8751	71.0343	60.6929	2.07028	11.9167	15.321	15.3051	30.3552	6.47407
TRIAE_CS42_2AL_TGACv1_093408_AA0279440	Similar to H0814G11.12 protein. (Os04t0689500-01);Similar to H0814G11.12 protein. (Os04t0689500-02)	56.4875	40.2139	67.5469	24.5687	56.1154	42.1177	31.4015	36.6916	30.7091	46.7412	45.9631	24.4882	30.7787	32.9333
TRIAE_CS42_2AL_TGACv1_093820_AA0287470	Similar to Cysteine proteinase 1 precursor (EC 3.4.22.-). (Os04t0311400-01);Similar to OSIGBa0130O15.4 protein. (Os04t0311400-02)	66.1435	54.9906	94.747	49.8601	125.229	81.215	54.4244	56.6926	50.0317	79.0783	67.6976	43.4109	44.0503	52.3555
TRIAE_CS42_2AL_TGACv1_094602_AA0300300	Pathogenesis-related transcriptional factor and ERF domain containing protein. (Os04t0550200-01)	26.0712	33.5643	35.3601	22.4009	36.1421	38.4261	30.7873	25.9324	11.3865	19.6105	30.6421	19.201	18.7778	28.9926
TRIAE_CS42_2AL_TGACv1_096348_AA0318750	Cell-wall invertase, Carbon partitioning during early grain filling (Os04t0413500-01)	77.2479	48.0244	55.5335	15.1748	23.7777	69.1334	43.7361	20.4149	9.31624	25.7424	57.0085	5.84378	24.9901	9.57036
TRIAE_CS42_2AL_TGACv1_096605_AA0320170	Endoglucanase 7 [Source:Projected from Arabidopsis thaliana (AT1G65610) UniProtKB/Swiss-Prot;Acc:O04478]	68.7989	64.9121	102	30.3496	96.6961	64.435	50.616	53.5201	36.9199	43.6753	54.5144	25.6013	25.4136	44.1925
TRIAE_CS42_2AL_TGACv1_096927_AA0322120	Similar to H0523F07.13 protein. (Os04t0457500-01)	76.2823	53.8296	64.6002	23.8461	48.8236	43.2923	33.5146	43.8644	16.5622	34.1882	69.1228	3.89585	9.74189	11.5407
TRIAE_CS42_2AS_TGACv1_113480_AA0356670	Similar to endosperm specific protein1. (Os06t0285100-00)	181.533	142.49	191.534	147.412	196.246	268.479	178.851	200.286	39.6803	67.8558	133.257	53.7071	127.492	100.77
TRIAE_CS42_2AS_TGACv1_113985_AA0363070	Beta-amylase [Source:UniProtKB/TrEMBL;Acc:A0A1D5TQ63]	63.4881	59.2125	31.9601	13.007	20.9244	4.53059	14.0545	4.00021	1.72523	3.41304	14.9647	0.834825	0.705934	1.12592
TRIAE_CS42_2AS_TGACv1_114616_AA0368430	Pectate lyase [Source:UniProtKB/TrEMBL;Acc:A0A1D5TR98]	41.7622	32.7199	39.4401	20.2331	11.4133	47.3195	31.4015	26.3462	12.7667	24.4697	32.0673	8.9048	23.2958	11.8222
TRIAE_CS42_2BL_TGACv1_129472_AA0385230	Potassium transporter [Source:UniProtKB/TrEMBL;Acc:A0A096UMH2]	36.4514	26.176	22.2134	3.61305	5.07258	9.22898	8.67351	6.75898	4.14055	11.5696	20.3093	3.3393	2.40017	5.9111
TRIAE_CS42_2BL_TGACv1_129819_AA0397180	Endoglucanase 7 [Source:Projected from Arabidopsis thaliana (AT1G65610) UniProtKB/Swiss-Prot;Acc:O04478]	102.595	80.5333	148.014	49.1375	122.693	102.526	80.5433	80.8318	52.447	70.6325	110.098	42.2978	41.3677	65.8666
TRIAE_CS42_2BL_TGACv1_130904_AA0419740	Aldehyde dehydrogenase [Source:UniProtKB/TrEMBL;Acc:A0A1D5U1H8]	23.8986	21.8485	19.9467	12.2844	14.9007	12.4172	10.2706	8.55218	4.4856	17.4123	6.41346	9.18308	5.50628	9.57036
TRIAE_CS42_2BS_TGACv1_145973_AA0451370	Pectate lyase [Source:UniProtKB/TrEMBL;Acc:W5BJU5]	23.1744	18.3654	12.24	3.61305	7.29184	11.4104	13.6614	7.58661	3.79551	4.04937	3.56303	1.1131	6.07103	5.62962
TRIAE_CS42_2BS_TGACv1_146283_AA0461360	0	118.527	90.9826	82.0536	34.6853	77.6739	39.7685	45.6772	29.105	30.7091	45.4107	75.18	8.06998	15.9541	12.1037
TRIAE_CS42_2BS_TGACv1_149861_AA0497740	0	89.3179	45.8079	77.5203	49.8601	171.517	41.4465	23.5634	28.8291	15.182	9.54493	23.516	6.6786	4.2356	13.5111
TRIAE_CS42_2DL_TGACv1_158352_AA0516430	Potassium transporter [Source:UniProtKB/TrEMBL;Acc:A0A1D5UIS5]	25.8298	22.5873	39.6668	8.67132	10.4622	13.0884	13.7105	11.4489	10.3514	20.1311	23.516	3.89585	4.51798	8.44443
TRIAE_CS42_2DL_TGACv1_159778_AA0542590	Endoglucanase [Source:UniProtKB/TrEMBL;Acc:A0A1D5UPH3]	77.9721	57.8404	102.227	36.8531	82.1124	75.342	49.6823	50.4854	38.9902	63.228	75.18	31.7234	30.6375	51.7925
TRIAE_CS42_2DL_TGACv1_162097_AA0561770	Similar to H0523F07.13 protein. (Os04t0457500-01)	54.7977	34.5143	27.2001	10.1165	35.8251	9.22898	11.794	8.13836	12.7667	13.0737	18.5278	5.00895	2.54136	5.9111
TRIAE_CS42_2DS_TGACv1_177563_AA0580140	Similar to SYP132. (Os07t0528900-00)	234.158	159.8	309.175	141.632	325.279	332.914	183.913	208.149	81.0858	192.981	256.182	76.2474	86.971	100.77
TRIAE_CS42_2DS_TGACv1_178275_AA0593720	Pectate lyase [Source:UniProtKB/TrEMBL;Acc:A0A1D5V059]	25.5884	20.3708	20.1734	10.1165	20.9244	13.424	14.8408	10.7592	8.62615	8.61936	13.1832	4.17413	7.20052	6.19258
TRIAE_CS42_2DS_TGACv1_178485_AA0596270	Peroxidase [Source:UniProtKB/TrEMBL;Acc:A0A1D5V0L2]	2.6554	2.11096	132.147	49.1375	37.4103	97.8271	33.7358	34.4846	17.2523	1.79329	96.2019	0.278275	0.847121	0.844443
TRIAE_CS42_2DS_TGACv1_178638_AA0598900	Similar to Non-specific lipid-transfer protein. (Os02t0286350-00)	149.909	103.437	126.254	84.5454	180.711	131.387	75.5554	75.0384	64.8687	58.253	114.017	47.8633	47.5799	74.874
TRIAE_CS42_2DS_TGACv1_179564_AA0607980	Fasciclin-like protein FLA7 [Source:UniProtKB/TrEMBL;Acc:Q06I99]	107.423	90.3493	90.667	87.4358	179.443	115.782	69.8549	80.556	25.8785	22.85	46.3194	20.8706	36.4262	33.7777
TRIAE_CS42_3AL_TGACv1_193622_AA0615430	Cation/proton exchanger 1a. (Os01t0557500-01)	91.9733	62.4845	95.6537	77.3193	220.023	125.85	66.7099	87.3149	52.447	52.5839	120.074	37.5671	38.544	62.2073
TRIAE_CS42_3AL_TGACv1_194088_AA0626080	Hypothetical conserved gene. (Os09t0564200-01)	8.44899	4.74967	147.561	93.9393	82.1124	114.104	23.3177	40.278	41.7506	11.049	84.8002	25.323	25.4136	24.4889
TRIAE_CS42_3AL_TGACv1_195053_AA0644150	Uncharacterised protein family UPF0005 domain containing protein. (Os07t0177300-01)	60.1085	53.5129	79.787	29.627	83.0635	48.1585	31.6964	37.3813	29.3289	52.179	83.375	10.0179	18.2131	19.4222
TRIAE_CS42_3AL_TGACv1_196005_AA0656390	#N/A	17.3808	20.5819	28.5601	10.8392	19.3392	12.585	10.6392	9.24187	3.79551	12.6109	16.0336	4.17413	3.2473	6.19258
TRIAE_CS42_3AL_TGACv1_196125_AA0657480	#N/A	39.1068	21.4263	26.2934	11.5618	19.6563	14.5986	12.4574	13.7938	26.2235	18.1064	21.3782	8.9048	9.31833	5.62962
TRIAE_CS42_3AL_TGACv1_196491_AA0660800	Similar to 4,5-DOPA dioxygenase extradiol-like protein. (Os01t0878900-01)	30.8992	18.5765	51.0002	26.014	40.2636	50.1721	20.1481	22.7598	16.2172	26.6101	34.9177	16.9748	21.178	27.5851
TRIAE_CS42_3AL_TGACv1_196503_AA0660940	#N/A	17.6222	14.9878	35.1335	17.3426	31.3866	34.5667	22.212	28.4153	14.837	26.9572	33.4925	15.3051	18.7778	24.4889
TRIAE_CS42_3AL_TGACv1_196569_AA0661580	Similar to Ribonuclease 2 precursor (EC 3.1.27.1). (Os01t0897200-01);Similar to Ribonuclease 2 precursor (EC 3.1.27.1). (Os01t0897200-02);Similar to Ribonuclease 2 precursor (EC 3.1.27.1). (Os01t0897200-04)	28.968	23.1151	41.4802	26.7366	51.3599	49.8365	17.175	25.6565	28.6388	36.7914	45.9631	15.3051	17.6483	17.4518
TRIAE_CS42_3AS_TGACv1_210431_AA0671910	Lipase, GDSL domain containing protein. (Os01t0214800-01);Similar to Esterase. (Os01t0214800-02);Similar to Esterase. (Os01t0214800-03)	45.3831	38.7362	111.974	48.4149	75.7717	86.7524	36.6106	54.6236	34.5046	68.3186	97.6271	20.3141	29.9316	36.5925
TRIAE_CS42_3AS_TGACv1_210514_AA0674340	Similar to Cytokinin dehydrogenase 2. (Os01t0197700-01)	86.6625	66.9176	58.7069	47.6923	63.4073	37.9227	33.6866	34.4846	16.5622	16.6602	55.9396	13.9138	15.107	15.7629
TRIAE_CS42_3AS_TGACv1_211744_AA0693540	Peroxidase [Source:UniProtKB/TrEMBL;Acc:A0A1D5VJX8]	25.5884	15.5156	34.2268	25.2914	34.557	28.1903	20.9835	20.6907	7.93606	10.5862	14.9647	9.46135	10.8714	8.16295
TRIAE_CS42_3B_TGACv1_222085_AA0757010	Similar to Latex-abundant protein. (Os01t0799900-01)	43.9347	27.7592	52.1335	18.0653	47.2384	53.5281	22.728	25.7945	24.8433	49.518	50.9514	12.8007	18.6367	23.3629
TRIAE_CS42_3B_TGACv1_222649_AA0768560	EF-Hand type domain containing protein. (Os01t0212400-01)	39.5896	40.1083	70.4936	38.2983	80.2102	49.3331	26.3154	26.4842	43.4758	56.6911	87.2943	21.1489	28.6609	30.9629
TRIAE_CS42_3B_TGACv1_224273_AA0794670	Similar to 4,5-DOPA dioxygenase extradiol-like protein. (Os01t0878900-01)	16.6566	13.2991	38.5335	22.4009	43.1169	26.8479	10.762	10.7592	12.0766	20.2468	21.0219	5.28723	8.47121	9.57036
TRIAE_CS42_3B_TGACv1_226756_AA0819260	#N/A	64.4537	32.8255	21.0801	6.50349	36.7762	10.4036	7.02726	6.75898	20.7028	13.9414	17.8152	5.00895	4.09442	2.53333
TRIAE_CS42_3DL_TGACv1_249480_AA0849790	Cation/proton exchanger 1a. (Os01t0557500-01)	143.15	88.0272	115.147	87.4358	289.137	153.033	71.8452	118.903	51.0668	55.9969	106.178	44.524	43.7679	69.2444
TRIAE_CS42_3DL_TGACv1_249850_AA0857470	#N/A	29.2094	23.3262	19.2667	9.39393	3.17036	19.4647	15.9711	12.0006	0.690092	5.14848	8.90758	3.06103	5.78866	5.9111
TRIAE_CS42_3DL_TGACv1_251414_AA0881370	Similar to Cysteine proteinase (EC 3.4.22.-). (Os08t0556900-01);Similar to Vignain. (Os08t0556900-02)	14.2426	9.92153	173.174	91.7715	39.9466	192.466	36.8563	70.3485	56.2425	14.8091	128.982	8.9048	11.5773	9.57036
TRIAE_CS42_3DS_TGACv1_271453_AA0899010	Peroxidase [Source:UniProtKB/TrEMBL;Acc:A0A1D5WQ86]	38.3826	29.1313	49.1869	26.014	38.9955	83.8998	40.8859	54.7615	10.3514	16.7181	38.1244	20.5924	23.437	29.837
TRIAE_CS42_3DS_TGACv1_271669_AA0905160	Protein of unknown function DUF1399 family protein. (Os11t0621300-00)	28.0024	17.4155	46.0135	10.1165	14.9007	36.9159	24.6446	30.6223	28.2938	25.0482	49.5262	10.8527	16.3777	12.3852
TRIAE_CS42_4AL_TGACv1_288748_AA0957150	Similar to predicted protein. (Os03t0687000-01);Nitrate transporter, Acquisition and long-distance transport of nitrate (Os03t0687000-02)	72.6613	60.0569	177.481	101.888	120.474	98.4983	47.3726	48.5543	44.5109	117.894	178.508	22.8186	42.356	44.7555
TRIAE_CS42_4AL_TGACv1_288995_AA0962930	Similar to Arabinoxylan arabinofuranohydrolase isoenzyme AXAH-I. (Os12t0128800-01);Similar to cDNA clone:J033138B08, full insert sequence. (Os12t0128800-02)	219.674	181.332	353.148	146.69	247.922	182.734	109.07	116.972	85.9165	151.215	247.987	25.6013	36.1438	35.7481
TRIAE_CS42_4AL_TGACv1_289782_AA0976720	Similar to cold shock protein-1. (Os03t0676300-01)	27.2782	26.3871	37.1735	10.1165	35.8251	19.8003	14.7179	11.7248	12.4217	13.4208	18.5278	14.4703	16.9424	7.59999
TRIAE_CS42_4AL_TGACv1_290148_AA0982260	Lipase, GDSL domain containing protein. (Os06t0148200-01);Non-protein coding transcript. (Os06t0148200-02)	85.2141	62.5901	89.987	52.0279	109.695	60.0722	52.8519	59.1755	26.9136	36.56	58.79	26.4361	45.6033	32.3703
TRIAE_CS42_4AL_TGACv1_290562_AA0986820	Glycosyltransferase [Source:UniProtKB/TrEMBL;Acc:A0A1D5X715]	53.1079	38.314	62.5602	41.1888	57.7006	65.1062	39.5099	39.5883	16.2172	28.2877	31.711	22.262	41.5089	22.237
TRIAE_CS42_4AL_TGACv1_291899_AA0996950	Similar to Pherophorin-S precursor. (Os03t0692700-01);Hypothetical conserved gene. (Os03t0692700-03);Similar to predicted protein. (Os03t0692700-04);Similar to predicted protein. (Os03t0692700-05)	12.3114	25.226	36.2668	10.1165	29.8014	10.907	10.9095	19.3114	10.3514	16.7181	18.8841	9.46135	12.2832	9.28888
TRIAE_CS42_4AS_TGACv1_306893_AA1014670	Similar to Sugar transporter protein. (Os03t0197100-01)	43.6933	35.7808	45.5602	8.67132	31.7036	21.6461	17.863	22.6219	13.4568	41.4771	27.4353	5.28723	9.45951	12.1037
TRIAE_CS42_4AS_TGACv1_308791_AA1029530	HAD-superfamily hydrolase, subfamily IA, variant 3 domain containing protein. (Os03t0273800-01)	61.3155	36.9419	190.401	68.648	87.8191	153.201	56.4638	92.2807	65.5587	99.9036	96.2019	57.3247	30.3552	110.622
TRIAE_CS42_4BL_TGACv1_320384_AA1037370	Similar to Beta-D-xylosidase. (Os11t0291000-00)	91.2491	40.1083	97.467	79.4871	183.247	82.2218	66.5379	61.7964	15.5271	22.2137	62.7094	33.393	47.5799	35.4666
TRIAE_CS42_4BL_TGACv1_320919_AA1051690	Glutamine synthetase [Source:UniProtKB/TrEMBL;Acc:Q6RUJ2]	282.92	233.473	365.841	44.8018	97.6472	265.794	118.284	133.8	110.415	326.09	332.787	42.2978	84.7121	95.1406
TRIAE_CS42_4BL_TGACv1_321770_AA1065230	Similar to Barley stem rust resistance protein. (Os12t0421000-01)	29.4508	22.6929	84.547	26.7366	50.4088	81.215	33.3672	48.6922	22.773	46.7991	63.0657	16.14	30.0728	43.6296
TRIAE_CS42_4BS_TGACv1_328898_AA1095230	Xyloglucan endotransglucosylase/hydrolase [Source:UniProtKB/TrEMBL;Acc:A0A1D5XSR2]	32.8304	19.5264	19.4934	9.39393	22.8266	8.89338	10.6637	12.0006	25.8785	7.86734	16.3899	4.73068	4.65916	6.75555
TRIAE_CS42_4BS_TGACv1_329289_AA1099670	#N/A	113.216	76.7335	134.187	81.6549	163.274	73.4962	52.2131	64.1413	37.61	38.8739	77.6741	24.7665	20.0485	33.2148
TRIAE_CS42_4BS_TGACv1_330260_AA1106810	Similar to Pherophorin-S precursor. (Os03t0692700-01);Hypothetical conserved gene. (Os03t0692700-03);Similar to predicted protein. (Os03t0692700-04);Similar to predicted protein. (Os03t0692700-05)	23.1744	35.8864	30.1468	12.2844	19.6563	7.71878	9.28778	10.2074	7.59101	5.09063	12.4706	2.78275	6.07103	1.12592
TRIAE_CS42_4DL_TGACv1_342497_AA1115230	Non-specific serine/threonine protein kinase [Source:UniProtKB/TrEMBL;Acc:K7SGP0]	68.7989	30.609	90.4403	54.1958	126.18	113.936	49.1908	57.1065	22.428	32.0478	56.6522	21.4272	26.6843	22.237
TRIAE_CS42_4DL_TGACv1_342825_AA1123100	#N/A	43.9347	33.6699	32.1868	15.8974	22.8266	15.6054	22.6298	17.3802	8.9712	1.79329	11.758	2.50448	3.52967	1.40741
TRIAE_CS42_4DL_TGACv1_345790_AA1154420	HAD-superfamily hydrolase, subfamily IA, variant 3 domain containing protein. (Os03t0273800-01)	104.285	65.7565	215.561	59.9766	59.9199	166.793	72.8034	106.764	50.7218	108.349	134.326	60.9422	31.0611	130.326
TRIAE_CS42_4DS_TGACv1_361353_AA1166170	Similar to cold shock protein-1. (Os03t0676300-01)	34.5202	36.4141	72.3069	10.8392	40.8977	35.2379	20.0498	22.346	17.9424	28.0563	27.079	11.131	24.5665	13.2296
TRIAE_CS42_4DS_TGACv1_361431_AA1167870	Similar to predicted protein. (Os03t0687000-01);Nitrate transporter, Acquisition and long-distance transport of nitrate (Os03t0687000-02)	125.769	91.9325	282.654	113.45	189.905	154.208	85.7523	101.936	87.6417	188.932	232.666	34.2278	70.5934	61.0814
TRIAE_CS42_5AL_TGACv1_374154_AA1191900	Similar to Centromere protein-like protein (Fragment). (Os03t0637900-01)	42.9691	33.6699	88.4003	36.1305	46.6043	60.7434	45.5789	50.0716	33.8145	59.4678	61.2842	25.0448	20.3309	29.274
TRIAE_CS42_5AL_TGACv1_374543_AA1202840	MADS box protein [Source:UniProtKB/TrEMBL;Acc:Q718F3]	226.674	152.939	231.428	83.1002	240.631	194.144	106.392	132.973	62.1083	103.027	138.246	44.524	72.4288	74.5925
TRIAE_CS42_5AL_TGACv1_375069_AA1215280	Isopenicillin N synthase family protein. (Os06t0178500-01)	28.968	16.5711	21.5334	5.05827	6.9748	8.72558	10.4918	7.86248	5.86578	13.8257	14.9647	3.3393	4.2356	9.28888
TRIAE_CS42_5AL_TGACv1_375199_AA1217530	Ribosomal protein L34e domain containing protein. (Os09t0413600-01);Hypothetical conserved gene. (Os09t0413600-02)	35.7272	31.77	63.6936	46.9697	134.106	52.0179	38.2322	44.83	24.4983	25.2218	46.3194	13.0789	19.7661	20.2666
TRIAE_CS42_5AS_TGACv1_395330_AA1282910	CASP-like protein [Source:UniProtKB/TrEMBL;Acc:A0A1D5YWE0]	82.0759	57.946	122.174	33.2401	91.3065	77.6912	36.5369	43.5885	56.2425	69.5912	83.7313	26.4361	38.6852	50.3851
TRIAE_CS42_5BL_TGACv1_404388_AA1298030	#N/A	46.1073	31.0312	55.3069	20.2331	57.0665	55.5417	30.7627	45.9335	25.1884	27.6514	29.9295	23.0968	48.9918	32.0888
TRIAE_CS42_5BL_TGACv1_404388_AA1298040	#N/A	150.633	90.9826	36.0401	22.4009	35.5081	17.7868	59.5843	41.6574	5.86578	6.76823	13.5395	20.8706	49.9801	7.31851
TRIAE_CS42_5BL_TGACv1_404515_AA1302670	Membrane-associated chitinase-like protein, Cellulose biosynthesis (Os09t0494200-01);Similar to Chitinase-like protein (EC 3.2.1.14). (Os09t0494200-02)	50.6939	35.3586	71.1736	32.5175	52.9451	58.562	36.7826	46.2093	28.2938	51.9476	65.2035	26.9927	27.6726	41.6592
TRIAE_CS42_5BL_TGACv1_405366_AA1325870	Similar to Cysteine proteinase 1 precursor (EC 3.4.22.-). (Os02t0469600-01)	73.3855	65.3343	133.507	101.888	184.515	72.3216	41.1562	50.8992	53.8272	115.87	138.958	37.5671	43.7679	42.5036
TRIAE_CS42_5BL_TGACv1_406187_AA1341980	MADS box protein. (Os09t0507200-01)	190.947	101.221	176.347	78.0419	204.488	136.757	63.2945	75.7281	49.6866	107.135	128.625	23.9317	46.1681	50.1036
TRIAE_CS42_5BL_TGACv1_407938_AA1360520	Similar to Legumain. (Os06t0105100-00)	12.5528	12.7713	36.4935	14.4522	35.5081	21.3105	12.31	15.0353	11.3865	27.0729	20.6656	7.7917	8.47121	20.2666
TRIAE_CS42_5BS_TGACv1_423906_AA1384840	#N/A	58.9015	53.3018	130.107	23.8461	32.3377	92.6254	49.6331	54.6236	48.6515	104.069	143.234	13.3572	50.4037	64.7407
TRIAE_CS42_5DL_TGACv1_433096_AA1401750	Protein of unknown function DUF231 domain containing protein. (Os03t0817800-01);Conserved hypothetical protein. (Os03t0817800-02);Protein of unknown function DUF231 domain containing protein. (Os03t0817800-03)	20.0362	14.4601	29.9201	6.50349	10.1452	11.9138	7.17469	5.65547	5.17569	16.6602	19.2404	5.00895	5.78866	9.28888
TRIAE_CS42_5DL_TGACv1_433304_AA1408860	Cytochrome P450 family protein. (Os09t0275400-01)	42.9691	27.1259	29.0134	8.67132	6.65776	21.3105	21.9909	17.3802	0.690092	13.3051	22.8034	1.66965	3.67086	4.5037
TRIAE_CS42_5DL_TGACv1_433573_AA1416530	#N/A	104.285	82.3276	113.787	31.7948	66.2606	82.054	66.5624	61.3825	31.7442	42.2869	63.0657	29.2189	54.2157	25.6148
TRIAE_CS42_5DL_TGACv1_433740_AA1420990	Beta-glucosidase 30. (Os11t0184300-00)	28.7266	24.8038	51.6802	18.0653	18.7051	54.0315	30.861	31.7258	12.0766	9.0243	20.3093	3.3393	11.4361	5.34814
TRIAE_CS42_5DL_TGACv1_435275_AA1448220	Similar to GDA2 protein. (Os05t0594100-01);Similar to GDA2 protein. (Os05t0594100-02)	112.975	106.604	223.721	131.515	272.968	192.802	111.576	139.18	71.4245	148.843	152.498	66.5077	78.0763	92.8888
TRIAE_CS42_5DL_TGACv1_435307_AA1448660	Membrane-associated chitinase-like protein, Cellulose biosynthesis (Os09t0494200-01);Similar to Chitinase-like protein (EC 3.2.1.14). (Os09t0494200-02)	70.0059	52.0353	96.3337	36.1305	63.0902	80.2082	42.8024	58.7617	33.1244	59.5257	83.0187	24.7665	29.508	62.7703
TRIAE_CS42_5DL_TGACv1_435736_AA1454140	#N/A	29.6922	22.904	35.1335	11.5618	37.0933	31.0429	31.9175	32.0017	9.31624	5.37987	8.90758	5.84378	10.8714	3.65925
TRIAE_CS42_5DL_TGACv1_435792_AA1454980	MADS box protein [Source:UniProtKB/TrEMBL;Acc:Q718F3]	258.056	148.401	260.668	134.405	337.644	215.958	104.721	132.283	87.9867	150.347	215.563	44.8023	82.4531	87.8221
TRIAE_CS42_5DS_TGACv1_457157_AA1483350	Similar to Filamentous flower-like yabby protein (Fragment). (Os12t0621100-01);Similar to Filamentous flower-like yabby protein (Fragment). (Os12t0621100-02)	161.255	115.153	243.668	44.8018	69.1139	186.929	95.6789	101.661	78.3255	184.188	213.069	54.5419	74.6878	78.2517
TRIAE_CS42_5DS_TGACv1_457707_AA1489120	CASP-like protein [Source:UniProtKB/TrEMBL;Acc:W5G3T5]	51.6595	47.9189	53.7202	15.1748	56.4325	50.5077	41.451	31.312	13.8018	21.9244	21.3782	24.7665	29.9316	22.237
TRIAE_CS42_6AL_TGACv1_470941_AA1499070	Glutamine synthetase [Source:UniProtKB/TrEMBL;Acc:A0A1D6A5H4]	58.6601	53.1963	85.907	25.2914	49.4577	57.723	29.2147	36.6916	46.2362	131.604	119.362	22.262	32.3318	40.8148
TRIAE_CS42_6AL_TGACv1_471582_AA1511400	Dehydrin family protein. (Os02t0669100-01)	340.856	184.92	512.269	228.345	576.055	472.524	202.194	306.775	109.725	243.772	344.189	85.987	225.616	195.066
TRIAE_CS42_6AL_TGACv1_472192_AA1519000	Similar to Adenine phosphoribosyltransferase 2 (EC 2.4.2.7) (APRT). (Os02t0613900-01);Similar to adenine phosphoribosyltransferase 2. (Os02t0613900-02)	21.4846	28.9202	40.1202	24.5687	18.0711	31.0429	20.5658	15.725	37.61	28.8662	29.5732	13.0789	13.2716	16.6074
TRIAE_CS42_6AL_TGACv1_472954_AA1527470	Similar to Subtilisin-like protease (Fragment). (Os02t0779200-01);Similar to Subtilisin protease (Fragment). (Os02t0779200-02)	24.3814	29.9757	49.4135	39.7436	44.3851	47.3195	54.8176	29.5188	18.6325	15.8504	47.7446	10.8527	12.5656	17.4518
TRIAE_CS42_6AL_TGACv1_475648_AA1536640	S-adenosylmethionine synthase [Source:UniProtKB/TrEMBL;Acc:A0A1D6S822]	77.2479	51.5075	89.7603	31.0722	56.7495	54.5349	31.5735	36.0019	56.9326	90.9372	82.306	22.5403	27.3902	30.4
TRIAE_CS42_6AS_TGACv1_485269_AA1542150	Hypothetical conserved gene. (Os02t0131100-01);Conserved hypothetical protein. (Os02t0131100-02)	89.8007	57.1016	256.814	96.8298	237.777	311.268	122.682	193.39	76.9453	208.716	214.138	73.7429	116.62	97.6739
TRIAE_CS42_6BL_TGACv1_499606_AA1587120	Dehydrin family protein. (Os02t0669100-01)	364.031	240.861	503.655	220.396	627.415	522.36	245.905	307.602	134.223	267.894	363.786	146.651	272.773	235.6
TRIAE_CS42_6BL_TGACv1_499716_AA1589820	Similar to Adenine phosphoribosyltransferase 2 (EC 2.4.2.7) (APRT). (Os02t0613900-01);Similar to adenine phosphoribosyltransferase 2. (Os02t0613900-02)	62.2811	54.7795	75.707	24.5687	40.5807	59.5688	37.1757	38.071	33.4695	49.2287	59.5026	11.9658	15.2482	26.1777
TRIAE_CS42_6BL_TGACv1_500025_AA1597550	Allene oxide cyclase 1 [Source:UniProtKB/TrEMBL;Acc:V5NW73]	9.41459	6.96618	14.5067	10.1165	14.2666	7.21538	6.09357	5.10372	4.83064	8.61936	12.4706	4.73068	5.3651	3.65925
TRIAE_CS42_6BL_TGACv1_500652_AA1608010	Glutamine synthetase [Source:UniProtKB/TrEMBL;Acc:Q45NB6]	117.079	87.3939	274.721	44.8018	59.9199	207.904	101.748	131.731	107.654	275.704	331.362	30.0537	71.8641	64.1777
TRIAE_CS42_6BL_TGACv1_501102_AA1613480	#N/A	31.6234	22.0596	12.0134	2.89044	5.70665	15.6054	19.0178	14.6215	1.38018	1.96683	2.13782	3.61758	9.6007	2.53333
TRIAE_CS42_6DL_TGACv1_526990_AA1696870	Similar to tetracycline transporter protein. (Os02t0667500-01);Hypothetical conserved gene. (Os02t0667500-02)	21.726	21.954	12.4667	5.78088	11.4133	7.71878	15.2831	8.2763	1.03514	2.77671	1.42521	1.1131	2.1178	1.68889
TRIAE_CS42_6DL_TGACv1_527226_AA1700820	Glutamine synthetase [Source:UniProtKB/TrEMBL;Acc:Q45NB6]	96.8013	63.6456	103.814	18.7879	45.0192	56.3806	40.7139	38.4848	48.9965	89.086	126.131	19.7575	31.2023	17.4518
TRIAE_CS42_6DL_TGACv1_527380_AA1703070	Bifunctional inhibitor/plant lipid transfer protein/seed storage domain containing protein. (Os07t0198300-01)	36.9342	28.6036	39.8935	18.0653	14.5837	26.6801	24.0794	20.4149	13.8018	16.9495	24.5849	16.9748	22.0251	14.9185
TRIAE_CS42_6DL_TGACv1_527527_AA1705260	Dehydrin WZY1-2 [Source:UniProtKB/TrEMBL;Acc:T1VYS7]	483.524	299.124	673.656	299.161	771.35	724.223	296.251	437.816	140.434	354.956	503.813	125.224	354.943	270.785
TRIAE_CS42_6DL_TGACv1_528171_AA1712170	#N/A	106.699	103.543	160.707	39.7436	53.8962	127.528	89.1922	78.7628	77.6354	121.597	126.131	36.454	40.2382	45.3185
TRIAE_CS42_6DL_TGACv1_528174_AA1712190	Similar to Subtilisin-like protease (Fragment). (Os02t0779200-01);Similar to Subtilisin protease (Fragment). (Os02t0779200-02)	15.691	13.9324	19.7201	18.0653	24.4118	31.8819	26.34	18.4837	7.93606	9.42924	23.1597	9.73963	15.3894	18.2963
TRIAE_CS42_6DS_TGACv1_542488_AA1722110	Carboxypeptidase [Source:UniProtKB/TrEMBL;Acc:A0A1D6BBM9]	98.2497	82.6442	160.707	70.0932	97.9642	111.419	65.1373	66.4863	32.0893	29.7339	82.306	26.7144	18.7778	18.5778
TRIAE_CS42_6DS_TGACv1_544610_AA1748910	Hypothetical conserved gene. (Os02t0131100-01);Conserved hypothetical protein. (Os02t0131100-02)	86.9039	52.0353	183.827	53.4731	180.077	179.21	79.7324	124.558	55.5524	134.786	161.405	50.6461	72.8524	63.8962
TRIAE_CS42_7AL_TGACv1_557220_AA1778330	Hypothetical conserved gene. (Os06t0613000-01)	214.846	136.474	51.6802	53.4731	120.157	21.1427	32.4335	13.9318	1.72523	7.11531	25.6538	0.834825	0.847121	1.40741
TRIAE_CS42_7AL_TGACv1_557364_AA1780390	Similar to High pI alpha-glucosidase. (Os06t0675700-01)	225.95	167.611	196.747	100.443	209.244	217.804	145.017	213.529	50.7218	62.4759	132.545	32.8365	99.1131	79.9406
TRIAE_CS42_7AS_TGACv1_569592_AA1819900	#N/A	110.802	63.7511	161.841	184.266	373.152	146.153	61.6728	91.0393	19.6676	22.5608	65.9161	32.5582	54.9216	31.2444
TRIAE_CS42_7AS_TGACv1_569904_AA1826720	MADS-box protein [Source:UniProtKB/TrEMBL;Acc:A7BJ55]	315.992	184.709	362.215	168.368	395.344	256.23	123.272	142.628	85.9165	239.491	319.248	44.8023	75.9585	78.5332
TRIAE_CS42_7AS_TGACv1_571338_AA1846960	Similar to Caffeoyl-CoA O-methyltransferase 2 (EC 2.1.1.104) (Trans-caffeoyl-CoA 3-O-methyltransferase 2) (CCoAMT-2) (CCoAOMT-2). (Os08t0498100-01)	39.5896	29.4479	44.6535	25.2914	35.5081	36.9159	22.1875	18.3458	25.8785	37.6013	38.1244	10.2962	21.0368	19.7037
TRIAE_CS42_7BL_TGACv1_578580_AA1897450	Auxin efflux carrier component [Source:UniProtKB/TrEMBL;Acc:A0A1D6C9B4]	46.1073	31.8756	33.7735	14.4522	21.2414	21.6461	16.9785	14.8973	12.0766	20.189	16.0336	6.12205	7.90646	16.0444
TRIAE_CS42_7BL_TGACv1_579247_AA1905780	Peroxidase [Source:UniProtKB/TrEMBL;Acc:A0A1D6CB02]	28.4852	21.3207	11.3334	10.1165	11.7303	10.2358	8.52609	9.10393	4.14055	5.09063	2.13782	1.94793	2.82374	3.94074
TRIAE_CS42_7BS_TGACv1_592319_AA1935630	MADS-box protein [Source:UniProtKB/TrEMBL;Acc:A7BJ56]	384.067	227.562	413.668	173.426	427.365	298.515	129.095	152.422	108.344	267.2	326.017	50.3678	77.3703	107.244
TRIAE_CS42_7DL_TGACv1_602541_AA1960010	Similar to Xyloglucan endo-transglucosylase/hydrolase 1. (Os06t0697000-01);Similar to Xyloglucan endo-transglucosylase/hydrolase 1. (Os06t0697000-02)	15.2082	22.5873	42.8402	14.4522	21.2414	27.6869	13.3665	19.3114	9.31624	10.0077	19.953	6.95688	5.78866	10.1333
TRIAE_CS42_7DL_TGACv1_602897_AA1971380	Beta-galactosidase [Source:UniProtKB/TrEMBL;Acc:A0A1D6CMU2]	155.22	100.06	126.934	107.669	190.856	183.573	131.307	124.144	60.038	53.2202	91.9262	55.3767	103.208	60.237
TRIAE_CS42_7DL_TGACv1_603141_AA1976790	Peptidase A1 domain containing protein. (Os06t0610800-01);Similar to Aspartic proteinase nepenthesin-1. (Os06t0610800-02)	6.03499	9.92153	25.8401	10.1165	9.19406	12.585	7.91181	9.93156	5.52074	13.5943	7.48237	4.73068	5.92984	5.62962
TRIAE_CS42_7DS_TGACv1_621785_AA2026060	MADS-box protein [Source:UniProtKB/TrEMBL;Acc:A7BJ57]	351.961	211.308	442.455	161.142	433.072	282.91	136.221	154.767	112.14	280.447	376.613	47.3068	92.9009	113.437
TRIAE_CS42_7DS_TGACv1_623127_AA2049830	Glycosyltransferase AER61, uncharacterized domain containing protein. (Os06t0475400-01)	15.9324	21.0041	30.1468	5.05827	9.19406	19.8003	12.4574	13.518	11.7316	21.6352	15.6773	6.95688	12.2832	7.59999
TRIAE_CS42_U_TGACv1_640747_AA2072390	Gnk2-homologous domain domain containing protein. (Os03t0284650-00)	96.0771	48.4466	127.16	27.4592	46.2873	75.6776	41.623	57.2444	25.5334	54.435	91.9262	14.4703	35.4379	38
TRIAE_CS42_U_TGACv1_640957_AA2080820	Similar to H0814G11.12 protein. (Os04t0689500-01);Similar to H0814G11.12 protein. (Os04t0689500-02)	125.286	81.2721	167.281	52.0279	148.056	144.643	74.4005	102.212	54.8623	100.019	100.478	43.4109	56.4747	82.1925
TRIAE_CS42_U_TGACv1_641503_AA2096710	Beta-amylase [Source:UniProtKB/Swiss-Prot;Acc:P93594]	489.559	578.615	386.921	44.0792	44.0681	182.23	281.14	140.007	37.9551	32.742	146.797	6.40033	25.5548	20.8296
TRIAE_CS42_U_TGACv1_642438_AA2117630	Fasciclin-like protein FLA15 [Source:UniProtKB/TrEMBL;Acc:Q06I91]	91.0077	85.0719	100.414	59.9766	125.546	97.6593	59.0683	68.1415	36.9199	42.9811	69.8354	26.7144	29.9316	54.8888
cpm_pericarp_specific_cluster2	Description	6daa_1	6daa_2	10daa_C1	10daa_C2	10daa_C3	10daa_S1	10daa_S2	10daa_S3	14daa_C1	14daa_C2	14daa_C3	14daa_S1	14daa_S2	14daa_S3
TRIAE_CS42_1AL_TGACv1_001022_AA0023610	Guanylyl cyclase domain containing protein. (Os05t0453500-01)	40.0724	34.5143	30.8268	33.9627	83.3806	17.1156	18.0596	17.3802	6.21083	14.1149	13.5395	6.12205	9.17714	9.0074
TRIAE_CS42_1AL_TGACv1_001244_AA0027670	#N/A	108.871	82.1165	112.88	186.433	240.948	44.8025	46.1195	44.83	13.1117	20.0154	67.6976	9.18308	13.4127	16.3259
TRIAE_CS42_1AL_TGACv1_002286_AA0040530	Similar to Amidase family protein, expressed. (Os12t0169000-00)	74.1097	48.5522	56.2135	84.5454	205.44	12.9206	13.4894	13.7938	15.8721	21.3459	14.2521	11.9658	11.0126	11.2592
TRIAE_CS42_1AL_TGACv1_002304_AA0040720	BAHD acyltransferase DCR [Source:Projected from Arabidopsis thaliana (AT5G23940) UniProtKB/Swiss-Prot;Acc:Q9FF86]	81.8345	52.8797	63.2402	71.5384	149.324	22.6529	17.4944	15.587	25.8785	19.784	39.5497	10.8527	11.8597	15.2
TRIAE_CS42_1BL_TGACv1_030599_AA0095340	#N/A	67.1091	34.6198	61.4269	62.8671	129.985	27.1835	12.0643	13.38	12.4217	39.221	30.9984	9.18308	15.6717	9.85184
TRIAE_CS42_1BL_TGACv1_031129_AA0108320	BAHD acyltransferase DCR [Source:Projected from Arabidopsis thaliana (AT5G23940) UniProtKB/Swiss-Prot;Acc:Q9FF86]	38.8654	25.8593	31.9601	19.5105	52.628	15.102	9.92662	10.8971	13.4568	18.8006	16.3899	15.5834	11.8597	10.9778
TRIAE_CS42_1BL_TGACv1_032003_AA0124100	#N/A	94.8701	83.9108	85.6803	93.2167	141.715	57.2196	64.6951	49.106	15.182	16.8338	43.469	8.62653	20.8956	13.7926
TRIAE_CS42_1BL_TGACv1_032665_AA0132600	Similar to Amidase family protein, expressed. (Os12t0169000-00)	55.2805	33.7754	37.8535	48.4149	138.228	19.9681	17.175	20.5528	22.428	35.403	18.5278	26.7144	24.4253	30.1185
TRIAE_CS42_1DL_TGACv1_061525_AA0197720	TGF-beta receptor, type I/II extracellular region family protein. (Os10t0579600-01)	59.8671	42.6415	67.3203	51.3053	84.0146	62.4214	36.8808	47.1749	29.674	39.973	54.8707	38.1237	40.2382	37.437
TRIAE_CS42_1DL_TGACv1_062395_AA0213780	Similar to beta-expansin EXPB4. (Os10t0556100-01);Similar to beta-expansin EXPB4. (Os10t0556100-02);Similar to Expansin-B4. (Os10t0556100-03)	106.94	97.5265	78.8803	52.7505	151.226	86.0812	92.6813	77.9351	87.6417	79.0205	56.2959	77.3605	116.62	87.8221
TRIAE_CS42_1DL_TGACv1_062546_AA0216230	#N/A	46.3487	28.2869	52.8135	43.3566	97.3302	17.1156	9.68092	9.65568	8.2811	30.6016	37.7681	5.84378	10.1654	9.28888
TRIAE_CS42_1DL_TGACv1_062824_AA0220540	#N/A	53.1079	30.0812	183.601	78.7645	108.743	41.1109	27.1999	25.7945	35.8848	23.4285	128.982	5.00895	6.21222	10.6963
TRIAE_CS42_1DL_TGACv1_062954_AA0222100	Similar to Amidase family protein, expressed. (Os12t0169000-00)	144.357	78.4223	89.7603	120.676	313.232	25.5055	21.3521	22.8978	11.7316	16.8338	18.1715	14.4703	14.5422	11.2592
TRIAE_CS42_1DL_TGACv1_063069_AA0223560	Similar to Chitinase 2 (EC 3.2.1.14) (Tulip bulb chitinase-2) (TBC-2). (Os10t0416800-03)	18.8292	12.7713	32.8668	23.8461	49.1406	29.0293	8.18209	8.41424	13.8018	31.7007	21.3782	16.4182	19.0602	10.9778
TRIAE_CS42_1DS_TGACv1_080255_AA0244360	Similar to MADS box protein. (Os05t0203800-01);Transcription factor, Floral organ development (Os05t0203800-02)	93.9045	65.3343	104.947	60.6993	145.203	68.1266	40.0505	48.2784	23.8082	59.2364	83.0187	18.9227	22.5899	31.8074
TRIAE_CS42_2AL_TGACv1_093124_AA0272580	Gnk2-homologous domain domain containing protein. (Os03t0284650-00)	103.078	77.2613	92.027	82.3776	188.637	48.3263	42.4339	53.658	22.428	27.3621	67.3413	10.2962	18.2131	18.2963
TRIAE_CS42_2AL_TGACv1_093537_AA0282050	Bet v I allergen family protein. (Os04t0465600-01)	396.861	268.937	56.4402	88.881	171.2	9.90017	32.6301	15.0353	1.03514	1.50405	13.8958	1.66965	4.37679	3.94074
TRIAE_CS42_2AL_TGACv1_093539_AA0282140	Non-specific lipid-transfer protein [Source:UniProtKB/TrEMBL;Acc:A0A1D5T8E9]	132.046	49.7132	38.9868	23.8461	183.247	12.0816	14.7671	12.8283	9.66129	6.07405	12.4706	9.18308	8.33002	4.22222
TRIAE_CS42_2AL_TGACv1_093961_AA0290230	TGF-beta receptor, type I/II extracellular region family protein. (Os11t0283500-01)	46.3487	35.8864	58.4802	29.627	58.0177	21.1427	10.8112	10.0695	23.1181	38.469	32.7799	5.28723	8.04764	9.0074
TRIAE_CS42_2AL_TGACv1_094644_AA0301040	Aldehyde dehydrogenase [Source:UniProtKB/TrEMBL;Acc:A0A1D5TCF8]	72.6613	54.2518	41.0268	33.2401	96.6961	23.4919	19.1898	15.3112	9.66129	15.214	19.2404	3.89585	8.18883	8.16295
TRIAE_CS42_2AL_TGACv1_095297_AA0309260	Similar to Cytochrom P450-like protein. (Os04t0407900-01)	64.6951	49.7132	30.6001	46.247	117.303	12.0816	11.8186	10.6212	2.07028	1.67759	11.4017	2.78275	2.54136	3.37777
TRIAE_CS42_2AL_TGACv1_096438_AA0319170	Cytochrome P450 family protein. (Os04t0560100-01);Conserved hypothetical protein. (Os04t0560100-02)	83.2829	55.9405	85.907	92.4941	171.2	57.2196	30.2713	35.726	18.9775	28.2877	43.469	30.0537	49.6977	23.9259
TRIAE_CS42_2AS_TGACv1_113464_AA0356430	Protein of unknown function DUF1210 family protein. (Os10t0150400-01)	111.285	66.6009	120.36	173.426	368.396	17.619	13.2928	26.3462	11.3865	0.578481	28.5043	0.278275	0.564747	1.12592
TRIAE_CS42_2AS_TGACv1_113464_AA0356440	Protein of unknown function DUF1210 family protein. (Os10t0150400-01)	100.664	69.5563	136.227	273.147	573.519	12.9206	17.863	28.6912	3.45046	0.578481	17.1026	0.55655	0.847121	0
TRIAE_CS42_2AS_TGACv1_113464_AA0356450	Protein of unknown function DUF1210 family protein. (Os10t0150400-01)	161.496	96.26	126.027	207.389	604.905	25.8411	17.2733	27.1738	12.0766	0.578481	45.6068	0.278275	1.12949	1.12592
TRIAE_CS42_2AS_TGACv1_113464_AA0356460	Protein of unknown function DUF1210 family protein. (Os10t0150400-01)	23.1744	10.6604	57.3469	119.953	177.54	10.7392	6.36385	18.0699	3.10541	0.462785	12.4706	1.1131	1.27068	0.844443
TRIAE_CS42_2AS_TGACv1_115275_AA0371740	Protein of unknown function DUF1210 family protein. (Os10t0150400-01)	42.7277	23.5372	55.5335	95.3845	187.369	17.9546	13.0471	32.5534	2.07028	0.0578481	13.5395	1.1131	2.25899	0.562962
TRIAE_CS42_2BL_TGACv1_129358_AA0380100	Subtilisin-like protease SBT1.3 [Source:Projected from Arabidopsis thaliana (AT5G51750) UniProtKB/Swiss-Prot;Acc:Q9FLI4]	91.0077	49.3966	56.4402	59.254	158.835	35.0701	23.1703	26.898	20.0127	9.31354	27.079	10.5745	12.9892	11.2592
TRIAE_CS42_2BL_TGACv1_130085_AA0403410	Polygalacturonase QRT3 [Source:Projected from Arabidopsis thaliana (AT4G20050) UniProtKB/Swiss-Prot;Acc:O49432]	68.0747	39.1584	57.1202	33.2401	66.2606	22.3173	19.411	17.3802	13.8018	19.5527	40.9749	6.95688	7.90646	10.6963
TRIAE_CS42_2BL_TGACv1_130128_AA0404550	Cytochrome P450 family protein. (Os04t0560100-01);Conserved hypothetical protein. (Os04t0560100-02)	78.4549	51.5075	100.187	117.785	226.998	51.1789	19.8287	30.2085	17.2523	21.8087	42.7564	25.8796	30.0728	27.5851
TRIAE_CS42_2BL_TGACv1_130389_AA0410180	Bet v I allergen family protein. (Os04t0465600-01)	379.722	197.692	121.72	159.697	352.861	20.8071	34.3009	18.6217	2.41532	1.5619	32.4236	1.39138	1.97661	4.22222
TRIAE_CS42_2BS_TGACv1_145918_AA0449260	C2 calcium-dependent membrane targeting domain containing protein. (Os07t0500300-01)	36.6928	31.6645	46.2402	44.8018	110.012	26.5123	14.8654	20.6907	8.2811	22.0401	21.7345	9.46135	6.63578	13.2296
TRIAE_CS42_2BS_TGACv1_146199_AA0458380	Protein of unknown function DUF1751, integral membrane, eukaryotic domain containing protein. (Os04t0103300-01);Protein of unknown function DUF1751, integral membrane, eukaryotic domain containing protein. (Os04t0103300-02);Protein of unknown function DUF1751, integral membrane, eukaryotic domain containing protein. (Os04t0103300-03)	52.6251	46.019	64.6002	46.9697	93.2087	49.1653	35.4557	33.7949	47.2713	53.7409	71.617	48.1416	46.5916	43.3481
TRIAE_CS42_2BS_TGACv1_147190_AA0479490	Protein of unknown function DUF1210 family protein. (Os10t0150400-01)	79.1791	49.8188	96.3337	150.303	404.538	13.2562	14.202	36.0019	6.55587	0.578481	17.8152	1.1131	1.83543	0.562962
TRIAE_CS42_2BS_TGACv1_147389_AA0482570	Similar to Non-specific lipid-transfer protein. (Os02t0286350-00)	66.1435	34.6198	44.4268	49.1375	101.452	33.7277	21.8681	25.2427	41.7506	31.4115	47.3883	32.0016	25.9784	34.3407
TRIAE_CS42_2DL_TGACv1_157905_AA0501210	Esterase, SGNH hydrolase-type domain containing protein. (Os06t0157000-01)	60.1085	33.881	134.867	158.252	200.05	87.088	58.2329	62.3481	43.8208	71.7316	96.9145	43.9675	63.534	52.3555
TRIAE_CS42_2DL_TGACv1_157925_AA0502000	Non-specific lipid-transfer protein [Source:UniProtKB/TrEMBL;Acc:A0A1D5UG34]	96.5599	63.0123	70.9469	39.0209	134.74	17.4512	25.1114	23.0357	45.8911	38.5847	22.8034	28.6623	23.8606	38.2814
TRIAE_CS42_2DL_TGACv1_158025_AA0506280	Peptidase aspartic, catalytic domain containing protein. (Os04t0685200-01)	81.5931	55.5184	84.7737	49.8601	129.985	48.9975	28.2811	36.6916	53.8272	75.6074	66.6287	45.9154	71.0169	54.6073
TRIAE_CS42_2DL_TGACv1_158371_AA0516830	TGF-beta receptor, type I/II extracellular region family protein. (Os11t0283500-01)	45.3831	34.1976	44.6535	39.7436	77.6739	15.7732	15.6516	13.518	15.5271	32.0478	33.1362	4.73068	8.18883	5.9111
TRIAE_CS42_2DL_TGACv1_158414_AA0518160	Harpin-induced 1 domain containing protein. (Os04t0685400-01);Harpin-induced 1 domain containing protein. (Os04t0685400-02)	62.2811	43.697	56.8935	47.6923	122.376	36.2447	25.308	26.4842	13.8018	19.784	43.8253	5.84378	4.2356	4.78518
TRIAE_CS42_2DL_TGACv1_158558_AA0521820	Similar to UVB-resistance protein UVR8. (Os04t0435700-01)	172.842	139.851	170.227	65.0349	197.831	107.727	86.4157	60.5549	108.69	118.531	113.304	67.8991	67.0637	75.1555
TRIAE_CS42_2DL_TGACv1_158598_AA0522880	Aldehyde dehydrogenase [Source:UniProtKB/TrEMBL;Acc:A0A1D5UK85]	61.3155	41.586	38.9868	21.6783	74.1865	19.6325	13.2683	11.3109	8.2811	25.9159	23.516	6.40033	8.04764	11.2592
TRIAE_CS42_2DL_TGACv1_158937_AA0529150	Bet v I allergen family protein. (Os04t0465600-01)	782.376	526.897	593.642	836.783	1873.05	168.806	135.852	183.32	38.6452	23.602	194.542	12.2441	33.1789	23.9259
TRIAE_CS42_2DL_TGACv1_159783_AA0542720	Glucose-6-phosphate 1-dehydrogenase [Source:UniProtKB/TrEMBL;Acc:A0A1D5UPI1]	331.925	169.933	139.401	185.711	674.336	79.8726	63.2454	70.7624	87.6417	78.9626	111.879	96.2832	66.499	69.8073
TRIAE_CS42_2DL_TGACv1_160369_AA0549820	Similar to Cysteine proteinase 1 precursor (EC 3.4.22.-). (Os04t0311400-01);Similar to OSIGBa0130O15.4 protein. (Os04t0311400-02)	37.417	42.747	56.2135	39.0209	66.8947	27.6869	24.2269	20.6907	18.6325	30.1967	38.4808	15.5834	13.9775	7.88147
TRIAE_CS42_2DL_TGACv1_160846_AA0554620	Cytochrome P450 family protein. (Os04t0560100-01);Conserved hypothetical protein. (Os04t0560100-02)	109.354	79.4778	129.654	189.324	335.107	113.432	44.0555	80.0042	23.8082	45.1215	63.7783	36.7323	82.1707	39.4074
TRIAE_CS42_2DS_TGACv1_177523_AA0579290	Protein of unknown function DUF1210 family protein. (Os10t0150400-01)	93.4217	67.4453	130.334	219.673	522.793	23.9953	20.099	37.933	11.0415	1.50405	43.469	1.39138	2.54136	3.37777
TRIAE_CS42_2DS_TGACv1_178152_AA0591950	Protein of unknown function DUF1210 family protein. (Os10t0150400-01)	94.6287	79.7944	128.52	226.9	600.15	28.8615	20.8607	52.6924	5.17569	0.578481	33.4925	0.834825	1.69424	1.40741
TRIAE_CS42_2DS_TGACv1_178152_AA0591960	Protein of unknown function DUF1210 family protein. (Os10t0150400-01)	140.736	89.8215	128.52	259.417	739.012	19.2969	22.7035	48.0025	4.83064	0.28924	23.1597	0.278275	0.705934	2.25185
TRIAE_CS42_2DS_TGACv1_178566_AA0597520	Protein of unknown function DUF1751, integral membrane, eukaryotic domain containing protein. (Os04t0103300-01);Protein of unknown function DUF1751, integral membrane, eukaryotic domain containing protein. (Os04t0103300-02);Protein of unknown function DUF1751, integral membrane, eukaryotic domain containing protein. (Os04t0103300-03)	81.1103	57.946	74.3469	48.4149	125.863	58.562	40.8613	44.5541	53.1371	66.641	65.9161	62.6119	50.1213	52.074
TRIAE_CS42_2DS_TGACv1_179340_AA0606290	Protein of unknown function DUF1210 family protein. (Os10t0150400-01)	50.9353	22.0596	100.187	237.739	419.439	23.1563	17.4453	43.3126	13.8018	3.35519	30.2858	7.23515	7.05934	9.57036
TRIAE_CS42_2DS_TGACv1_179436_AA0607120	#N/A	553.53	366.674	647.136	619.999	1823.28	547.027	198.557	332.293	161.136	293.232	433.621	168.078	258.795	278.666
TRIAE_CS42_3AL_TGACv1_193771_AA0619560	Non-specific lipid-transfer protein [Source:UniProtKB/TrEMBL;Acc:A0A1D5V553]	1177.07	681.63	517.709	276.76	1310.31	421.848	287.086	319.879	306.056	420.498	224.115	417.691	594.255	434.888
TRIAE_CS42_3AL_TGACv1_194598_AA0636520	Similar to Cinnamate-4-hydroxylase. (Os01t0820000-00)	93.6631	49.5021	92.4804	38.2983	99.5494	41.9499	27.8633	42.8988	26.9136	35.6344	61.2842	20.0358	22.1663	25.8963
TRIAE_CS42_3AL_TGACv1_194874_AA0641130	Protein of unknown function DUF791 family protein. (Os03t0114800-01);Similar to Major Facilitator superfamily protein. (Os03t0114800-02)	49.4869	32.6144	25.8401	41.1888	108.743	10.7392	8.45237	9.3798	3.10541	4.51215	10.6891	3.06103	3.2473	3.37777
TRIAE_CS42_3AL_TGACv1_195682_AA0652690	Very-long-chain (3R)-3-hydroxyacyl-CoA dehydratase [Source:UniProtKB/TrEMBL;Acc:A0A1D5VCD7]	37.8998	29.0258	20.8534	38.2983	65.9436	9.39677	12.2854	8.69011	13.1117	12.553	12.4706	19.4793	14.6834	13.7926
TRIAE_CS42_3AS_TGACv1_210665_AA0676660	ABC transporter G family member 32 [Source:Projected from Arabidopsis thaliana (AT2G26910) UniProtKB/Swiss-Prot;Acc:O81016]	159.807	105.548	132.827	114.895	375.054	36.9159	55.7267	44.5541	19.6676	17.4123	49.1698	16.9748	22.8723	17.4518
TRIAE_CS42_3AS_TGACv1_210796_AA0679220	Similar to Glycosyltransferase. (Os01t0119100-00)	89.8007	65.4399	90.667	106.946	270.749	43.1245	30.2467	32.9673	26.9136	23.7756	40.9749	34.7844	33.8848	36.874
TRIAE_CS42_3AS_TGACv1_211514_AA0690950	Similar to Short-chain dehydrogenase Tic32. (Os01t0151700-01)	70.7301	53.724	89.0803	112.005	275.822	31.3785	15.1356	20.0011	14.4919	28.0563	57.3648	14.192	13.2716	11.5407
TRIAE_CS42_3AS_TGACv1_213167_AA0705780	Putative acyl transferase 4 [Source:UniProtKB/TrEMBL;Acc:A6Q0N9]	69.0403	49.3966	89.987	90.3263	110.329	30.7073	29.8782	26.3462	34.8496	34.8245	54.1581	14.4703	12.1421	21.3926
TRIAE_CS42_3B_TGACv1_220646_AA0713530	#N/A	12.3114	13.5102	11.3334	10.1165	33.6059	7.21538	6.73241	5.93135	2.07028	6.71038	9.62019	1.66965	1.12949	1.68889
TRIAE_CS42_3B_TGACv1_221061_AA0728820	ABC transporter G family member 32 [Source:Projected from Arabidopsis thaliana (AT2G26910) UniProtKB/Swiss-Prot;Acc:O81016]	130.114	85.5996	98.6004	120.676	272.334	35.0701	46.5126	26.2083	15.5271	10.5284	50.2388	15.8617	16.5188	11.8222
TRIAE_CS42_3B_TGACv1_221867_AA0752050	Similar to Vegetative storage protein PNI288. (Os01t0229800-00)	17.8636	21.7429	2.72001	2.16783	6.02369	0	2.9485	0	1.03514	0.578481	0	0.55655	0.141187	0.562962
TRIAE_CS42_3B_TGACv1_222249_AA0760510	Glycerol-3-phosphate 2-O-acyltransferase 6 [Source:Projected from Arabidopsis thaliana (AT2G38110) UniProtKB/Swiss-Prot;Acc:O80437]	61.3155	40.425	49.8669	62.1445	131.57	14.9342	11.5974	11.7248	5.86578	11.1068	19.2404	4.17413	7.76527	5.9111
TRIAE_CS42_3B_TGACv1_223221_AA0778210	Very-long-chain enoyl-CoA reductase [Source:Projected from Arabidopsis thaliana (AT3G55360) UniProtKB/Swiss-Prot;Acc:Q9M2U2]	35.003	28.9202	37.8535	49.8601	50.0917	32.7209	22.8509	29.105	34.5046	35.3452	32.7799	32.0016	25.9784	24.4889
TRIAE_CS42_3B_TGACv1_223477_AA0782780	Similar to Short-chain dehydrogenase Tic32. (Os01t0151700-01)	141.219	86.2329	171.361	193.66	477.457	87.4236	29.0919	41.2436	30.7091	39.1053	87.6506	18.0879	16.66	15.4815
TRIAE_CS42_3B_TGACv1_224094_AA0792230	Non-specific lipid-transfer protein [Source:UniProtKB/TrEMBL;Acc:W5D2I6]	115.389	78.8445	171.361	199.44	338.912	134.743	73.0983	105.937	47.9614	155.091	128.625	104.075	126.362	89.7925
TRIAE_CS42_3DL_TGACv1_249333_AA0845600	#N/A	31.382	39.5806	44.4268	20.9557	62.7732	20.6393	17.9613	12.1386	11.3865	24.759	28.148	3.06103	7.05934	5.62962
TRIAE_CS42_3DL_TGACv1_251092_AA0877280	Non-specific lipid-transfer protein [Source:UniProtKB/TrEMBL;Acc:Q2PCD1]	779.962	444.569	328.895	201.608	825.246	213.273	165.067	173.251	285.008	236.714	172.807	204.254	289.292	236.726
TRIAE_CS42_3DL_TGACv1_251962_AA0886530	BURP domain protein RD22 [Source:Projected from Arabidopsis thaliana (AT5G25610) UniProtKB/Swiss-Prot;Acc:Q08298]	203.259	89.0827	286.281	282.541	688.92	244.82	75.9485	133.11	83.1561	47.4933	230.885	89.6046	98.4072	64.7407
TRIAE_CS42_3DL_TGACv1_252683_AA0891420	Hypothetical protein. (Os05t0280600-00)	97.0427	52.4575	66.4136	117.785	276.773	19.1291	16.3396	20.4149	14.837	6.76823	24.5849	5.84378	5.92984	3.94074
TRIAE_CS42_3DS_TGACv1_271492_AA0900330	ABC transporter G family member 32 [Source:Projected from Arabidopsis thaliana (AT2G26910) UniProtKB/Swiss-Prot;Acc:O81016]	166.566	110.403	145.747	144.522	360.47	54.1993	64.1054	50.0716	23.8082	17.8751	50.9514	22.262	30.7787	21.1111
TRIAE_CS42_3DS_TGACv1_272946_AA0926890	Ricin B-related lectin domain containing protein. (Os01t0104400-01);Ricin B-related lectin domain containing protein. (Os01t0104400-02);Ricin B-related lectin domain containing protein. (Os01t0104400-03)	24.6228	29.1313	51.4535	24.5687	38.9955	27.3513	20.1481	20.0011	14.837	44.4273	46.3194	23.3751	24.2841	31.5259
TRIAE_CS42_3DS_TGACv1_273163_AA0929000	Similar to Short-chain dehydrogenase Tic32. (Os01t0151700-01)	100.422	60.5847	114.014	157.529	287.235	72.6572	24.0794	38.7607	17.5973	9.37139	57.7211	6.40033	7.20052	11.2592
TRIAE_CS42_4AL_TGACv1_288792_AA0958260	#N/A	126.735	101.432	134.641	91.0489	160.42	105.378	62.3117	79.0387	60.3831	71.0953	115.442	35.0627	45.6033	58.8296
TRIAE_CS42_4AL_TGACv1_289281_AA0968300	Endoglucanase [Source:UniProtKB/TrEMBL;Acc:W5DL54]	81.3517	60.5847	104.267	64.3123	129.351	96.9881	56.513	67.176	46.9263	65.4262	66.2724	57.8812	56.6159	56.5777
TRIAE_CS42_4AL_TGACv1_290165_AA0982510	Peroxidase [Source:UniProtKB/TrEMBL;Acc:W5DQW1]	140.495	92.5658	124.894	140.909	335.424	97.6593	57.6432	69.1071	25.1884	33.3205	43.8253	37.8454	63.2517	47.2888
TRIAE_CS42_4AS_TGACv1_308683_AA1029050	3-ketoacyl-CoA synthase 10 [Source:Projected from Arabidopsis thaliana (AT2G26250) UniProtKB/Swiss-Prot;Acc:Q570B4]	162.221	76.7335	88.1737	119.953	252.361	56.2128	35.2592	42.7609	40.0253	31.8743	59.5026	37.5671	58.7337	40.5333
TRIAE_CS42_4BL_TGACv1_320555_AA1043160	Similar to In2-1 protein. (Os03t0283100-01);Similar to In2-1 protein. (Os03t0283100-02)	63.0053	52.7741	64.6002	41.9114	116.035	62.0858	30.5661	32.5534	30.3641	47.8404	37.4118	28.1058	20.6133	27.8666
TRIAE_CS42_4BL_TGACv1_321810_AA1065710	Protein of unknown function DUF791 family protein. (Os03t0114800-01);Similar to Major Facilitator superfamily protein. (Os03t0114800-02)	61.0741	42.747	38.0801	36.1305	70.3821	27.6869	19.2881	15.1732	11.3865	19.032	24.5849	6.6786	8.47121	6.75555
TRIAE_CS42_4BL_TGACv1_321836_AA1066060	3-ketoacyl-CoA synthase 10 [Source:Projected from Arabidopsis thaliana (AT2G26250) UniProtKB/Swiss-Prot;Acc:Q570B4]	105.25	61.5346	85.227	104.778	182.93	69.3012	38.2568	51.8648	32.4343	56.8647	58.79	50.0895	85.8415	58.2666
TRIAE_CS42_4BS_TGACv1_328143_AA1083510	Non-specific lipid-transfer protein [Source:UniProtKB/TrEMBL;Acc:W5EC46]	190.464	102.276	130.107	187.879	501.869	49.8365	25.308	35.4501	264.305	138.546	119.362	136.355	153.188	197.6
TRIAE_CS42_4BS_TGACv1_328595_AA1090730	Lipoxygenase [Source:UniProtKB/TrEMBL;Acc:A0A1D6RYF1]	80.3861	47.6022	101.547	80.2097	195.928	73.8318	34.8906	31.312	43.1308	49.865	62.3531	22.5403	28.2374	21.1111
TRIAE_CS42_4BS_TGACv1_328976_AA1096420	Peroxidase [Source:UniProtKB/TrEMBL;Acc:W5EE17]	68.7989	29.9757	58.2536	83.1002	173.419	24.8343	10.5163	16.5526	11.3865	6.42114	26.7227	10.8527	12.1421	7.88147
TRIAE_CS42_4BS_TGACv1_329963_AA1105070	Lipoxygenase [Source:UniProtKB/TrEMBL;Acc:X2D2V6]	161.979	96.0489	167.734	106.946	370.298	135.582	74.9902	78.7628	104.894	263.556	124.706	148.599	151.07	130.326
TRIAE_CS42_4BS_TGACv1_330027_AA1105540	Endoglucanase [Source:UniProtKB/TrEMBL;Acc:A0A1D5XUQ1]	90.5249	74.9392	130.107	98.9976	204.806	84.2354	56.857	64.5551	48.6515	84.1111	71.2606	59.8291	64.6635	58.8296
TRIAE_CS42_4DL_TGACv1_342952_AA1125960	Protein of unknown function DUF791 family protein. (Os03t0114800-01);Similar to Major Facilitator superfamily protein. (Os03t0114800-02)	74.5925	46.019	25.1601	26.7366	108.426	16.6122	12.8997	10.3454	4.14055	13.1894	17.1026	3.06103	6.07103	4.78518
TRIAE_CS42_4DL_TGACv1_343288_AA1132770	3-ketoacyl-CoA synthase 10 [Source:Projected from Arabidopsis thaliana (AT2G26250) UniProtKB/Swiss-Prot;Acc:Q570B4]	88.5937	52.2464	74.5736	88.881	196.246	46.8161	35.21	40.8297	36.9199	42.634	48.1009	33.393	55.4864	50.9481
TRIAE_CS42_4DL_TGACv1_343419_AA1134190	Similar to Actin-depolymerizing factor 5 (ADF-5) (AtADF5). (Os03t0243100-01)	89.5593	47.9189	73.6669	54.1958	100.818	50.1721	26.6102	26.76	42.7857	46.1628	69.8354	23.3751	26.8255	31.2444
TRIAE_CS42_4DS_TGACv1_361510_AA1169300	Non-specific lipid-transfer protein [Source:UniProtKB/TrEMBL;Acc:W5ERI9]	366.445	214.157	279.028	358.415	952.377	109.741	69.5355	95.7292	333.66	200.154	169.6	277.162	324.588	399.703
TRIAE_CS42_4DS_TGACv1_362292_AA1178580	Similar to Cathepsin B-like cysteine protease. (Os05t0310500-01);Similar to Cathepsin B-like cysteine protease. (Os05t0310500-02);Similar to cDNA clone:J013151C17, full insert sequence. (Os05t0310500-03)	39.1068	30.3979	26.9734	30.3496	53.8962	26.6801	19.0916	20.139	28.2938	29.2711	22.0908	27.271	21.7428	17.1703
TRIAE_CS42_4DS_TGACv1_362339_AA1178930	Lipoxygenase [Source:UniProtKB/TrEMBL;Acc:I3NM23]	192.154	115.364	168.187	151.748	590.639	138.435	90.6664	85.6597	94.8877	136.579	92.9951	134.129	136.245	87.8221
TRIAE_CS42_4DS_TGACv1_362688_AA1181540	Similar to Pherophorin-S precursor. (Os03t0692700-01);Hypothetical conserved gene. (Os03t0692700-03);Similar to predicted protein. (Os03t0692700-04);Similar to predicted protein. (Os03t0692700-05)	177.187	117.897	84.3203	164.032	325.279	12.585	21.6469	27.3118	5.52074	9.48709	13.1832	3.61758	11.4361	6.75555
TRIAE_CS42_4DS_TGACv1_363068_AA1183220	Endoglucanase [Source:UniProtKB/TrEMBL;Acc:W5ESB9]	71.6957	61.218	99.2804	78.7645	130.936	75.8454	52.2622	54.3477	36.9199	63.228	63.422	56.4898	46.0269	38.8444
TRIAE_CS42_4DS_TGACv1_363075_AA1183250	Similar to Arabinoxylan arabinofuranohydrolase isoenzyme AXAH-I. (Os12t0128800-01);Similar to cDNA clone:J033138B08, full insert sequence. (Os12t0128800-02)	80.8689	87.2884	120.814	77.3193	118.889	77.3556	42.4339	48.5543	25.5334	35.4609	64.4909	12.2441	20.6133	20.2666
TRIAE_CS42_4DS_TGACv1_363103_AA1183340	Peroxidase [Source:UniProtKB/TrEMBL;Acc:W5ER61]	82.8001	46.969	78.427	98.275	253.312	38.7617	22.8018	27.5877	12.7667	6.94177	34.9177	6.95688	13.6951	8.72591
TRIAE_CS42_5AL_TGACv1_374528_AA1202440	Xyloglucan endotransglucosylase/hydrolase [Source:UniProtKB/TrEMBL;Acc:A0A1D5YEF6]	15.4496	14.249	25.6134	40.4662	43.1169	8.05438	6.75698	5.51753	8.9712	8.73506	14.9647	5.28723	9.31833	5.06666
TRIAE_CS42_5AL_TGACv1_375555_AA1223630	Molybdenum cofactor sulfurase, C-terminal domain containing protein. (Os09t0560700-01);Molybdenum cofactor sulfurase, C-terminal domain containing protein. (Os09t0560700-02)	53.3493	35.9919	44.2002	29.627	98.5983	24.1631	10.8112	11.3109	17.5973	30.833	37.0555	10.0179	13.2716	10.9778
TRIAE_CS42_5AL_TGACv1_375787_AA1227180	Protein of unknown function DUF231 domain containing protein. (Os03t0817800-01);Conserved hypothetical protein. (Os03t0817800-02);Protein of unknown function DUF231 domain containing protein. (Os03t0817800-03)	19.5534	20.6874	16.7734	17.3426	48.1895	4.86619	5.77415	6.34516	7.59101	3.0081	3.20673	1.39138	0.564747	1.68889
TRIAE_CS42_5AL_TGACv1_376176_AA1233270	Cellular retinaldehyde-binding/triple function, C-terminal domain containing protein. (Os09t0258000-01);Similar to predicted protein. (Os09t0258000-02)	32.1062	30.8201	55.0802	28.9044	60.871	28.6937	22.9983	23.0357	28.6388	31.1801	42.7564	20.3141	15.9541	20.5481
TRIAE_CS42_5AL_TGACv1_376446_AA1237070	Similar to CEL5=CELLULASE 5 (Fragment). (Os09t0533900-01);Similar to CEL5=CELLULASE 5 (Fragment). (Os09t0533900-02)	54.7977	43.2748	44.2002	50.5827	61.5051	26.5123	19.6567	18.3458	42.4407	33.2048	37.7681	30.332	25.4136	27.3037
TRIAE_CS42_5AL_TGACv1_376704_AA1240110	Long chain acyl-CoA synthetase 2 [Source:Projected from Arabidopsis thaliana (AT1G49430) UniProtKB/Swiss-Prot;Acc:Q9XIA9]	74.5925	55.3073	17.6801	51.3053	103.037	6.20858	8.67351	6.75898	4.14055	6.18974	4.98825	6.12205	5.08272	3.65925
TRIAE_CS42_5BL_TGACv1_404115_AA1284720	Protein of unknown function DUF231 domain containing protein. (Os03t0817800-01);Conserved hypothetical protein. (Os03t0817800-02);Protein of unknown function DUF231 domain containing protein. (Os03t0817800-03)	43.6933	27.9703	52.5869	21.6783	62.1391	9.22898	11.1797	9.51774	2.76037	10.7597	14.9647	3.61758	4.09442	3.65925
TRIAE_CS42_5BL_TGACv1_404222_AA1291170	A member of the GAST (gibberellin (GA)-Stimulated Transcript) family, Control of seedling growth and &alpha;-amylase expression, Cell proliferation in meristems and panicles development (Os03t0760800-01)	119.251	66.6009	115.147	84.5454	258.702	53.6959	27.5685	30.7602	76.2552	54.2037	92.6388	38.9585	38.9675	55.1703
TRIAE_CS42_5BL_TGACv1_405102_AA1320000	Similar to ARF GAP-like zinc finger-containing protein ZIGA2 (Fragment). (Os03t0854100-01);Similar to predicted protein. (Os03t0854100-02)	18.5878	16.6766	20.1734	20.2331	31.3866	15.4376	10.6637	10.4833	14.837	17.0073	15.321	12.5224	9.88307	8.44443
TRIAE_CS42_5BL_TGACv1_406045_AA1339740	Esterase, SGNH hydrolase-type domain containing protein. (Os03t0844600-01);Similar to predicted protein. (Os03t0844600-02)	6.27639	2.74425	4.08002	2.89044	4.12147	1.5102	1.42511	2.48289	3.45046	1.90899	1.78152	1.39138	2.82374	1.40741
TRIAE_CS42_5BL_TGACv1_406922_AA1351530	Long chain acyl-CoA synthetase 2 [Source:Projected from Arabidopsis thaliana (AT1G49430) UniProtKB/Swiss-Prot;Acc:Q9XIA9]	78.6963	53.724	41.0268	58.5314	124.595	11.746	15.6762	8.41424	10.3514	16.7759	23.1597	12.8007	10.3066	13.7926
TRIAE_CS42_5BL_TGACv1_407860_AA1360050	Cellular retinaldehyde-binding/triple function, C-terminal domain containing protein. (Os09t0258000-01);Similar to predicted protein. (Os09t0258000-02)	38.8654	35.8864	61.8802	18.7879	69.1139	31.5463	23.3669	23.5875	39.3352	35.9815	37.0555	32.8365	17.7895	26.4592
TRIAE_CS42_5DL_TGACv1_433096_AA1401740	Similar to Chemocyanin precursor (Basic blue protein) (Plantacyanin). (Os03t0850900-01)	103.56	53.0907	98.147	90.3263	305.623	21.6461	11.5974	17.1044	11.7316	19.437	48.1009	13.0789	20.4721	18.8592
TRIAE_CS42_5DL_TGACv1_433194_AA1405150	Similar to ARF GAP-like zinc finger-containing protein ZIGA2 (Fragment). (Os03t0854100-01);Similar to predicted protein. (Os03t0854100-02)	25.5884	19.9486	28.1068	26.7366	57.0665	15.7732	12.2117	10.3454	19.3226	21.1724	17.4589	11.131	9.88307	9.85184
TRIAE_CS42_5DL_TGACv1_433943_AA1425890	Molybdenum cofactor sulfurase, C-terminal domain containing protein. (Os09t0560700-01);Molybdenum cofactor sulfurase, C-terminal domain containing protein. (Os09t0560700-02)	78.6963	39.0528	63.6936	38.2983	113.499	55.2061	19.8287	27.3118	30.3641	38.0062	49.8825	18.3662	27.5314	31.5259
TRIAE_CS42_5DL_TGACv1_434026_AA1427490	FAS1 domain domain containing protein. (Os09t0476800-01)	20.0362	20.1597	16.0934	16.62	42.4829	5.20179	5.70044	4.13815	4.4856	2.31392	6.41346	1.66965	1.27068	2.53333
TRIAE_CS42_5DL_TGACv1_434731_AA1440680	Long chain acyl-CoA synthetase 2 [Source:Projected from Arabidopsis thaliana (AT1G49430) UniProtKB/Swiss-Prot;Acc:Q9XIA9]	95.3529	63.3289	45.5602	72.261	135.375	19.8003	20.099	10.7592	10.6964	11.049	14.6084	6.95688	5.22391	11.5407
TRIAE_CS42_5DL_TGACv1_434940_AA1443920	Similar to CEL5=CELLULASE 5 (Fragment). (Os09t0533900-01);Similar to CEL5=CELLULASE 5 (Fragment). (Os09t0533900-02)	56.9703	39.8972	38.0801	25.2914	51.994	23.4919	17.863	14.2076	14.837	25.3953	32.0673	21.1489	16.66	18.5778
TRIAE_CS42_5DL_TGACv1_434941_AA1443980	Esterase, SGNH hydrolase-type domain containing protein. (Os03t0844600-01);Similar to predicted protein. (Os03t0844600-02)	137.115	79.3723	61.2002	70.0932	230.168	33.2243	30.0502	45.3817	19.3226	10.1234	28.8606	11.6876	22.1663	13.7926
TRIAE_CS42_5DL_TGACv1_435277_AA1448280	Similar to Exo-beta-glucanase. (Os03t0749500-01)	92.2147	63.0123	87.0403	74.4288	181.345	82.3896	42.7779	52.1407	49.3416	29.329	73.3985	23.0968	53.9333	38
TRIAE_CS42_5DL_TGACv1_435968_AA1456750	A member of the GAST (gibberellin (GA)-Stimulated Transcript) family, Control of seedling growth and &alpha;-amylase expression, Cell proliferation in meristems and panicles development (Os03t0760800-01)	77.2479	45.1746	71.4003	36.1305	99.2324	42.1177	22.2858	23.0357	60.3831	44.8323	61.2842	33.9496	33.0377	48.4148
TRIAE_CS42_5DL_TGACv1_436295_AA1459770	Cellular retinaldehyde-binding/triple function, C-terminal domain containing protein. (Os09t0258000-01);Similar to predicted protein. (Os09t0258000-02)	35.003	34.8309	61.2002	23.8461	59.2858	20.3037	18.8458	20.5528	34.5046	34.8824	37.4118	19.201	13.5539	14.0741
TRIAE_CS42_6AL_TGACv1_471419_AA1508380	#N/A	47.0729	29.7646	41.2535	55.641	118.889	15.7732	16.2168	16.1388	6.90092	6.18974	15.6773	5.5655	6.77696	2.81481
TRIAE_CS42_6AL_TGACv1_473807_AA1533030	Allene oxide cyclase, Biosynthesis of jasmonic acid, Defence response (Os03t0438100-01);Similar to Allene oxide cyclase precursor (EC 5.3.99.6) (Allene oxide cylase). (Os03t0438100-02)	13.5184	14.4601	29.4668	13.007	21.8755	17.1156	10.0495	8.13836	17.2523	31.2958	28.8606	14.192	12.2832	14.637
TRIAE_CS42_6AS_TGACv1_485264_AA1542040	Glycine cleavage system H protein 2, mitochondrial [Source:Projected from Arabidopsis thaliana (AT2G35120) UniProtKB/Swiss-Prot;Acc:O82179]	47.7971	46.969	68.6803	17.3426	18.7051	17.2834	11.3763	8.2763	21.3929	73.0621	59.5026	23.3751	17.6483	16.6074
TRIAE_CS42_6AS_TGACv1_485265_AA1542080	Protein of unknown function DUF1210 family protein. (Os10t0148100-01)	168.738	137.74	80.0136	150.303	365.226	10.068	22.1383	19.1734	3.79551	8.61936	18.5278	3.3393	2.82374	6.47407
TRIAE_CS42_6BL_TGACv1_500556_AA1606450	Phenylalanine ammonia-lyase [Source:UniProtKB/TrEMBL;Acc:A0A1D6AQ02]	41.2794	25.226	55.7602	50.5827	89.7213	39.6007	22.3103	24.0013	24.1532	52.0054	42.0438	36.1758	33.8848	29.274
TRIAE_CS42_6BS_TGACv1_514577_AA1661740	Winged helix repressor DNA-binding domain containing protein. (Os11t0539500-00)	60.3499	48.8688	83.867	163.31	162.957	47.1517	24.964	33.3811	11.7316	18.28	66.985	2.78275	4.09442	4.5037
TRIAE_CS42_6DL_TGACv1_526578_AA1687450	Cytochrome P450 domain containing protein. (Os02t0596300-01)	195.534	116.631	184.961	282.541	560.52	32.5531	29.5587	36.4157	21.7379	9.89202	84.0876	5.84378	6.77696	8.16295
TRIAE_CS42_6DS_TGACv1_542989_AA1733730	#N/A	131.804	69.9785	95.427	72.261	144.252	74.8386	39.2642	45.2438	33.8145	60.3934	75.18	6.95688	24.5665	34.3407
TRIAE_CS42_6DS_TGACv1_543109_AA1735490	Winged helix repressor DNA-binding domain containing protein. (Os11t0539500-00)	162.703	106.709	256.361	403.216	703.821	101.687	48.1343	65.5207	22.0829	25.4532	136.82	6.12205	4.94154	5.06666
TRIAE_CS42_7AL_TGACv1_556014_AA1752680	Similar to NOD26-like membrane integral protein ZmNIP1-1. (Os02t0232900-01)	86.4211	66.2843	31.9601	64.3123	147.105	7.21538	13.4403	10.8971	9.66129	3.81797	13.8958	5.00895	4.65916	7.88147
TRIAE_CS42_7AL_TGACv1_557259_AA1778910	4-coumarate:coenzyme A ligase, Lignin biosynthesis, Defense against wounding (Os06t0656500-01);Similar to cDNA clone:J023002B16, full insert sequence. (Os06t0656500-02)	36.21	15.1989	46.9202	46.9697	99.2324	29.3649	14.8654	13.9318	15.8721	25.9159	29.5732	15.5834	20.0485	20.5481
TRIAE_CS42_7AL_TGACv1_558347_AA1792640	Caffeic acid O-methyltransferase, Flavonoid 3'-O-methyltransferase, Melatonin biosynthesis, Tricin biosynthesis (Os08t0157500-01);Similar to Quercetin 3-O-methyltransferase 1. (Os08t0157500-02)	77.9721	52.9852	95.427	50.5827	100.501	54.8705	26.6348	34.3466	77.9804	81.3922	107.96	19.7575	27.249	36.3111
TRIAE_CS42_7AS_TGACv1_569554_AA1819080	Plant lipid transfer protein/seed storage/trypsin-alpha amylase inhibitor domain containing protein. (Os08t0532800-02);Similar to Lipid transfer protein. (Os08t0532800-03)	30.4164	17.8376	25.1601	31.0722	77.6739	7.21538	3.02221	4.13815	8.62615	12.3216	17.8152	8.34825	10.4478	12.6667
TRIAE_CS42_7AS_TGACv1_570427_AA1835620	Lipase, GDSL domain containing protein. (Os06t0148200-01);Non-protein coding transcript. (Os06t0148200-02)	63.4881	51.9297	64.8269	65.0349	107.792	45.8093	33.7603	33.9328	22.428	17.2387	43.1127	12.8007	21.7428	22.237
TRIAE_CS42_7BL_TGACv1_577033_AA1863360	Similar to ATP-citrate lyase subunit B. (Os01t0300200-01);Similar to ATP-citrate lyase subunit B. (Os01t0300200-02);Similar to ACLB-1 (ATP-citrate lyase B-1). (Os01t0300200-03)	62.5225	30.609	36.2668	42.634	108.743	19.4647	13.0717	14.6215	12.0766	10.4705	13.8958	9.18308	10.7302	8.72591
TRIAE_CS42_7BL_TGACv1_577824_AA1884160	CASP-like protein [Source:UniProtKB/TrEMBL;Acc:A0A1D6C6Z3]	34.5202	21.5318	45.7868	34.6853	94.7939	40.4397	19.0916	28.8291	15.182	36.9649	26.3664	19.4793	25.8372	14.3555
TRIAE_CS42_7BL_TGACv1_577926_AA1886300	Zinc finger, RING/FYVE/PHD-type domain containing protein. (Os06t0717600-01);Zinc finger, RING/FYVE/PHD-type domain containing protein. (Os06t0717600-02)	95.3529	58.2626	73.8936	76.5967	188.637	41.2787	34.8415	43.0368	22.428	32.1057	56.6522	32.0016	31.9082	32.9333
TRIAE_CS42_7BL_TGACv1_578097_AA1889450	#N/A	77.0065	55.3073	72.5336	45.5244	125.863	43.9635	37.0037	32.0017	10.0063	32.5106	53.4455	6.6786	13.2716	10.6963
TRIAE_CS42_7BL_TGACv1_579947_AA1911100	Flavone O-methyltransferase 1 [Source:UniProtKB/Swiss-Prot;Acc:Q84N28]	72.4199	68.2897	119.68	53.4731	101.769	38.5939	25.4063	30.0706	49.6866	107.192	110.81	17.8096	19.0602	32.3703
TRIAE_CS42_7BS_TGACv1_591860_AA1923800	Plant lipid transfer protein/seed storage/trypsin-alpha amylase inhibitor domain containing protein. (Os08t0532800-02);Similar to Lipid transfer protein. (Os08t0532800-03)	36.6928	28.498	40.8002	65.7575	108.743	12.7528	8.40323	8.55218	13.4568	17.4123	24.5849	15.8617	18.4955	11.5407
TRIAE_CS42_7BS_TGACv1_592769_AA1944140	Similar to Pro-resilin. (Os06t0232000-01);Hypothetical conserved gene. (Os06t0232000-02);Similar to Pro-resilin. (Os06t0232000-03)	42.245	50.7687	51.9069	34.6853	58.6517	53.0247	36.242	30.3464	50.0317	50.3857	61.2842	34.7844	36.5674	46.4444
TRIAE_CS42_7BS_TGACv1_593258_AA1949920	GASR7 [Source:UniProtKB/TrEMBL;Acc:W8TJX2]	71.4543	52.4575	28.1068	23.1235	90.0383	7.55098	14.6688	8.00042	9.66129	5.20633	7.83867	2.78275	4.51798	3.09629
TRIAE_CS42_7DL_TGACv1_603404_AA1983010	Xyloglucan endotransglucosylase/hydrolase [Source:UniProtKB/TrEMBL;Acc:A0A1D6CQ43]	35.9686	45.4913	59.6136	38.2983	42.4829	19.9681	13.3911	18.7596	9.66129	16.7759	36.6992	0.834825	3.67086	7.59999
TRIAE_CS42_7DL_TGACv1_603606_AA1986230	Caffeic acid O-methyltransferase, Flavonoid 3'-O-methyltransferase, Melatonin biosynthesis, Tricin biosynthesis (Os08t0157500-01);Similar to Quercetin 3-O-methyltransferase 1. (Os08t0157500-02)	82.3173	57.8404	135.774	45.5244	105.89	58.0586	30.2713	40.5539	58.6578	109.333	104.041	24.4882	34.1672	51.2296
TRIAE_CS42_7DL_TGACv1_604154_AA1994580	Similar to Ethylene response factor 1. (Os06t0604000-01);Ethylene response factor 3. (Os06t0604000-02)	26.7954	20.0542	15.6401	7.94871	34.874	9.06118	7.22383	5.93135	3.10541	7.28886	4.27564	5.84378	10.3066	6.47407
TRIAE_CS42_7DL_TGACv1_604467_AA1998420	Lipase, GDSL domain containing protein. (Os06t0531900-01)	222.088	133.624	100.867	92.4941	270.749	42.6211	54.8913	39.0365	41.7506	28.9819	59.5026	21.4272	20.1897	24.2074
TRIAE_CS42_7DL_TGACv1_604860_AA2002370	Hypothetical conserved gene. (Os06t0613000-01)	65.4193	48.2355	12.0134	18.7879	51.6769	3.35599	7.88724	3.44846	0	0.404937	2.49412	0	0.564747	0
TRIAE_CS42_7DS_TGACv1_621383_AA2013570	Similar to Caffeoyl-CoA O-methyltransferase 2 (EC 2.1.1.104) (Trans-caffeoyl-CoA 3-O-methyltransferase 2) (CCoAMT-2) (CCoAOMT-2). (Os08t0498100-01)	54.3149	39.8972	57.5736	30.3496	47.8725	22.1495	18.3544	15.3112	27.6037	37.312	53.4455	9.18308	12.848	18.5778
TRIAE_CS42_7DS_TGACv1_621594_AA2020330	Plant lipid transfer protein/seed storage/trypsin-alpha amylase inhibitor domain containing protein. (Os08t0532800-02);Similar to Lipid transfer protein. (Os08t0532800-03)	58.1773	51.1909	65.9603	97.5524	177.54	30.3717	15.3814	18.8975	20.0127	16.371	39.906	16.14	15.2482	11.5407
TRIAE_CS42_7DS_TGACv1_621987_AA2030710	Protein of unknown function DUF568, DOMON-like domain containing protein. (Os08t0524400-00)	65.6607	55.5184	97.467	59.9766	165.81	32.3853	24.1531	21.2425	36.2298	37.6013	61.2842	23.0968	24.4253	32.3703
TRIAE_CS42_7DS_TGACv1_622118_AA2033160	Lipase, GDSL domain containing protein. (Os06t0148200-01);Non-protein coding transcript. (Os06t0148200-02)	81.1103	77.6835	75.027	57.0862	100.183	49.8365	45.7509	44.83	27.6037	27.7671	30.2858	23.0968	40.2382	25.6148
TRIAE_CS42_7DS_TGACv1_623736_AA2055710	Similar to Glutathione S-transferase GST 20 (EC 2.5.1.18). (Os10t0530600-01)	285.817	122.753	132.827	146.69	360.153	115.949	56.3655	91.591	60.038	61.1454	79.0993	84.8739	85.5592	96.2665
TRIAE_CS42_7DS_TGACv1_624447_AA2061420	#N/A	30.8992	23.3262	26.9734	19.5105	53.5791	32.5531	30.6644	22.346	15.8721	30.3702	14.2521	15.8617	36.285	16.6074
TRIAE_CS42_U_TGACv1_641662_AA2100750	Lipase, GDSL domain containing protein. (Os06t0531900-01)	367.652	213.946	149.827	148.858	445.119	78.1946	81.133	56.6926	45.5461	36.56	94.4204	17.5313	24.8489	29.5555
TRIAE_CS42_U_TGACv1_641742_AA2103020	#N/A	92.6975	63.7511	85.4537	72.261	152.812	72.9928	42.8024	54.7615	33.4695	48.7659	77.6741	28.6623	31.0611	40.2518
TRIAE_CS42_U_TGACv1_641787_AA2104260	#N/A	141.46	74.3059	113.56	114.172	342.082	50.5077	18.9441	29.7947	19.6676	45.0058	69.1228	5.84378	18.0719	18.2963
TRIAE_CS42_U_TGACv1_641871_AA2106250	Esterase, SGNH hydrolase-type domain containing protein. (Os03t0844600-01);Similar to predicted protein. (Os03t0844600-02)	130.114	87.7106	64.3736	59.254	176.589	21.8139	25.3817	28.8291	16.2172	8.04088	13.1832	8.34825	10.4478	10.4148
TRIAE_CS42_U_TGACv1_641891_AA2106790	FAS1 domain domain containing protein. (Os05t0563550-00)	58.1773	39.8972	52.3602	46.247	136.643	25.0021	14.8899	22.346	19.3226	19.3213	25.6538	15.3051	13.6951	18.8592
TRIAE_CS42_U_TGACv1_642287_AA2115180	Ankyrin repeat containing protein. (Os03t0695400-01)	39.5896	33.1421	38.7601	21.6783	70.6991	17.2834	15.5288	14.2076	21.0478	23.5442	35.6303	13.6355	17.5072	9.85184
cpm_pericarp_specific_cluster3	Description	6daa_1	6daa_2	10daa_C1	10daa_C2	10daa_C3	10daa_S1	10daa_S2	10daa_S3	14daa_C1	14daa_C2	14daa_C3	14daa_S1	14daa_S2	14daa_S3
TRIAE_CS42_1AL_TGACv1_001562_AA0032330	Rossmann-like alpha/beta/alpha sandwich fold domain containing protein. (Os05t0428400-00)	24.3814	20.5819	47.6002	5.78088	4.43851	39.7685	18.9687	19.4493	34.5046	39.7995	39.906	32.8365	32.473	48.9777
TRIAE_CS42_1AL_TGACv1_001844_AA0035750	Tubulin beta chain [Source:UniProtKB/TrEMBL;Acc:A0A1D5RW77]	35.9686	45.3857	52.8135	34.6853	19.3392	42.1177	29.1656	26.0703	137.673	115.523	72.3296	75.4125	79.6293	87.2591
TRIAE_CS42_1AL_TGACv1_002200_AA0039680	Similar to Beta-expansin. (Os10t0555900-01);Beta-expansin precursor. (Os10t0555900-02)	250.573	247.827	267.694	98.9976	145.837	546.355	261.286	346.915	146.99	241.4	291.812	299.98	398.005	419.97
TRIAE_CS42_1BL_TGACv1_031113_AA0108080	Beta-expansin precursor. (Os10t0555600-01)	7.48339	7.07173	15.6401	5.78088	9.82813	30.5395	13.2191	14.6215	10.3514	26.0316	14.2521	14.4703	15.107	13.5111
TRIAE_CS42_1BL_TGACv1_034214_AA0143800	Similar to Beta-expansin. (Os10t0555900-01);Beta-expansin precursor. (Os10t0555900-02)	159.565	137.952	163.654	62.8671	98.2813	380.234	200.498	212.287	93.8525	132.646	190.979	265.474	294.233	349.318
TRIAE_CS42_2AL_TGACv1_094942_AA0305080	Similar to H0215F08.12 protein. (Os04t0624400-00)	68.0747	92.7769	349.748	32.5175	14.5837	526.891	241.753	313.948	120.766	382.896	307.49	159.73	329.953	321.733
TRIAE_CS42_2AS_TGACv1_112519_AA0339800	#N/A	4.34519	2.95535	10.2	4.33566	3.17036	7.88658	4.57018	4.82784	4.14055	21.0567	8.19497	10.8527	10.4478	9.0074
TRIAE_CS42_2AS_TGACv1_113880_AA0361850	Similar to Oxalate oxidase 1 (EC 1.2.3.4) (Germin). (Os03t0694000-01)	1.207	4.32748	8.16003	13.007	28.8503	11.746	2.55537	10.6212	27.9487	5.84266	7.12606	15.0269	6.49459	20.8296
TRIAE_CS42_2BL_TGACv1_129557_AA0388570	Glycoside hydrolase, family 32 protein. (Os09t0255300-00)	4.58659	5.06631	23.5734	3.61305	5.07258	63.2604	18.4281	21.9322	36.5749	82.2021	30.9984	61.7771	74.2642	63.8962
TRIAE_CS42_2BL_TGACv1_131002_AA0421090	Polyphenol oxidase [Source:UniProtKB/TrEMBL;Acc:C0SPI3]	2.1726	6.54399	188.134	1.44522	0.634073	193.976	53.3925	87.177	95.5778	240.474	209.15	46.1937	132.433	199.57
TRIAE_CS42_2BL_TGACv1_132032_AA0434680	Major intrinsic protein family protein. (Os04t0521100-01)	33.796	33.0366	143.027	41.1888	33.2888	235.758	61.5254	186.217	77.9804	138.604	205.587	61.4988	147.823	150.311
TRIAE_CS42_2BS_TGACv1_145886_AA0448110	Alpha-galactosidase 3 [Source:Projected from Arabidopsis thaliana (AT3G56310) UniProtKB/Swiss-Prot;Acc:Q8VXZ7]	15.4496	17.3099	22.4401	21.6783	23.7777	80.8794	29.7307	48.4163	23.8082	35.2873	23.1597	59.5509	78.2175	71.2147
TRIAE_CS42_2DL_TGACv1_158105_AA0509350	Hybrid proline- or glycine-rich protein, Controll of low-temperature germinability, Pre-harvest sprouting resistance (Os03t0103300-01)	374.411	200.119	209.894	79.4871	68.7969	456.247	353.599	517.82	169.073	218.666	192.047	382.072	465.916	673.021
TRIAE_CS42_2DL_TGACv1_159122_AA0532960	Plasma membrane intrinsic protein [Source:UniProtKB/TrEMBL;Acc:A7J2I2]	51.4181	49.9243	121.72	35.4079	39.9466	171.323	61.5991	130.766	68.6642	102.912	133.257	57.3247	101.231	110.059
TRIAE_CS42_3AL_TGACv1_194956_AA0642680	Aquaporin TIP1-3 [Source:Projected from Arabidopsis thaliana (AT4G01470) UniProtKB/Swiss-Prot;Acc:O82598]	41.5208	51.2964	96.3337	12.2844	12.3644	262.103	82.6809	190.631	45.201	68.8971	113.661	54.5419	178.036	176.77
TRIAE_CS42_3AS_TGACv1_211205_AA0686640	Similar to ZCN14 protein. (Os01t0218500-01);Similar to SP3D. (Os01t0218500-02);Similar to ZCN14 protein. (Os01t0218500-03);Non-protein coding transcript. (Os01t0218500-04)	17.3808	21.2152	74.3469	5.78088	3.80444	131.723	39.2396	47.3128	20.0127	74.3348	71.9733	45.0806	65.2283	73.1851
TRIAE_CS42_3AS_TGACv1_212070_AA0697370	Similar to Esterase precursor (EC 3.1.1.-) (Early nodule-specific protein homolog) (Latex allergen Hev b 13). (Os07t0586100-01)	1.4484	0.738837	1.13334	0	0.634073	0.838998	1.0074	2.20701	1.03514	1.96683	0.712606	0.834825	2.25899	3.94074
TRIAE_CS42_3B_TGACv1_223227_AA0778410	Non-specific lipid-transfer protein [Source:UniProtKB/TrEMBL;Acc:Q2PCD2]	283.886	200.542	327.988	75.8741	157.25	298.348	156.197	225.805	331.589	407.424	252.975	405.168	564.606	417.155
TRIAE_CS42_3B_TGACv1_223507_AA0783200	Cyclin-like F-box domain containing protein. (Os10t0136200-01);Similar to F-box domain containing protein, expressed. (Os10t0136200-02)	8.93179	4.11638	6.80003	0.72261	3.17036	10.907	8.64894	12.8283	4.4856	8.9086	8.55128	5.00895	13.8363	7.31851
TRIAE_CS42_3B_TGACv1_226978_AA0820590	Non-specific lipid-transfer protein [Source:UniProtKB/TrEMBL;Acc:A0A077RVM2]	12.07	12.0325	11.3334	13.7296	12.6815	11.4104	8.20666	13.38	6.21083	9.66063	10.3328	33.1147	24.2841	22.8
TRIAE_CS42_3DS_TGACv1_272087_AA0914390	Non-specific lipid-transfer protein [Source:UniProtKB/TrEMBL;Acc:A0A1D5WSS8]	178.877	165.288	122.174	64.3123	154.714	129.877	90.7156	121.524	78.6705	124.431	61.6405	180.879	172.248	237.852
TRIAE_CS42_3DS_TGACv1_273137_AA0928750	Non-specific lipid-transfer protein [Source:UniProtKB/TrEMBL;Acc:A0A1D5WVW1]	71.9371	72.9338	50.5469	60.6993	100.501	53.6959	34.694	57.3823	33.1244	55.7077	22.8034	69.847	83.8649	96.2665
TRIAE_CS42_4AL_TGACv1_289339_AA0969340	Similar to Beta-D-xylosidase. (Os11t0297300-01)	9.89739	9.60489	23.1201	11.5618	7.29184	54.5349	21.8926	24.8289	18.9775	54.8978	23.8723	57.3247	78.0763	59.9555
TRIAE_CS42_4AL_TGACv1_290851_AA0990020	Similar to Oxalate oxidase 1 (EC 1.2.3.4) (Germin). (Os03t0694000-01)	4.82799	12.0325	22.4401	40.4662	91.3065	38.0905	7.17469	26.2083	65.9038	27.5357	34.9177	41.7413	23.2958	70.6518
TRIAE_CS42_4BL_TGACv1_322015_AA1067740	CASP-like protein [Source:UniProtKB/TrEMBL;Acc:A0A1D5XMH2]	15.2082	14.5657	25.6134	19.5105	11.4133	26.3445	15.3322	13.2421	47.9614	57.501	34.9177	44.8023	44.7562	56.0147
TRIAE_CS42_4BS_TGACv1_327858_AA1076520	Metallothionein [Source:UniProtKB/TrEMBL;Acc:Q68HV5]	18.3464	37.5752	172.494	45.5244	90.3554	263.11	61.9677	123.869	121.456	271.886	250.481	163.904	242.841	290.77
TRIAE_CS42_4BS_TGACv1_328451_AA1087970	Similar to Dormancy-associated protein. (Os11t0671000-01)	22.4502	23.1151	20.8534	14.4522	26.6311	44.2991	19.5584	12.1386	15.5271	99.2673	59.8589	72.6298	84.2885	60.237
TRIAE_CS42_4DL_TGACv1_342781_AA1121940	Xyloglucan endotransglucosylase/hydrolase [Source:UniProtKB/TrEMBL;Acc:A0A1D5XXL5]	11.1044	8.9716	20.4001	20.9557	23.7777	13.7596	7.93639	11.173	15.5271	54.0301	18.1715	21.9837	25.696	39.6888
TRIAE_CS42_4DL_TGACv1_343143_AA1130510	Hybrid proline- or glycine-rich protein, Controll of low-temperature germinability, Pre-harvest sprouting resistance (Os03t0103300-01)	174.049	100.799	90.2137	42.634	32.9718	92.6254	71.0589	69.6588	268.446	166.487	109.029	199.245	210.227	240.948
TRIAE_CS42_4DS_TGACv1_361717_AA1172000	Similar to Oxalate oxidase 1 (EC 1.2.3.4) (Germin). (Os03t0694000-01)	11.8286	24.4872	116.28	66.4801	140.13	158.235	50.616	118.075	190.81	169.726	100.478	223.733	219.828	271.348
TRIAE_CS42_5AL_TGACv1_374689_AA1206630	Serine carboxypeptidase, Regulation of grain filling and seed germination (Os10t0101200-01)	48.0385	44.858	145.294	45.5244	49.4577	193.473	82.1649	145.249	101.789	138.546	146.441	126.893	163.212	197.037
TRIAE_CS42_5AL_TGACv1_375063_AA1215140	Bifunctional inhibitor/plant lipid transfer protein/seed storage domain containing protein. (Os03t0804200-01)	23.1744	28.1814	95.6537	22.4009	27.8992	114.943	47.8149	64.0034	64.5236	128.943	81.5934	64.0033	84.0061	107.244
TRIAE_CS42_5DL_TGACv1_433530_AA1415640	Similar to UDP-glucose 4-epimerase (EC 5.1.3.2) (Galactowaldenase) (UDP-galactose 4-epimerase). (Os09t0526700-01);Similar to UDP-glucose 4-epimerase (EC 5.1.3.2) (Galactowaldenase) (UDP-galactose 4-epimerase). (Os09t0526700-02)	7.24199	12.138	30.8268	18.0653	9.19406	51.0111	20.1972	31.7258	16.2172	30.3124	27.4353	23.3751	36.9909	36.5925
TRIAE_CS42_5DL_TGACv1_434971_AA1444310	Bifunctional inhibitor/plant lipid transfer protein/seed storage domain containing protein. (Os03t0804200-01)	1.4484	1.58322	29.6934	0.72261	3.17036	27.3513	8.45237	19.8631	15.8721	69.9962	15.321	32.2799	38.8264	23.9259
TRIAE_CS42_6BL_TGACv1_500438_AA1604660	Bidirectional sugar transporter SWEET [Source:UniProtKB/TrEMBL;Acc:A0A1D6APN4]	34.5202	36.6252	73.8936	52.0279	90.6724	95.3101	42.0653	45.5196	71.4245	81.0452	102.972	74.2994	99.819	111.467
TRIAE_CS42_7AS_TGACv1_569410_AA1815120	Vacuolar H+-pyrophosphatase (EC 3.6.1.1) (Ovp2). (Os06t0178900-01)	108.871	93.9379	164.107	59.9766	83.0635	136.924	80.961	96.0051	237.392	198.477	158.911	118.823	118.738	118.504
TRIAE_CS42_7BL_TGACv1_576946_AA1860860	Peptidase C1A, papain family protein. (Os04t0107700-01)	0.482799	0.949934	0.453335	1.44522	2.53629	4.19499	0.835409	4.13815	2.76037	1.4462	0.712606	2.78275	0.988307	1.12592
TRIAE_CS42_7DL_TGACv1_603387_AA1982520	Similar to Thaumatin-like protein precursor. (Os06t0691200-01)	48.0385	36.203	45.5602	16.62	12.6815	44.4669	20.8361	24.553	87.2966	91.3421	73.3985	48.9764	63.9576	90.074
TRIAE_CS42_7DS_TGACv1_622028_AA2031310	Vacuolar H+-pyrophosphatase (EC 3.6.1.1) (Ovp2). (Os06t0178900-01)	172.359	140.59	201.281	91.7715	112.548	210.924	151.946	182.079	250.848	249.614	223.402	174.757	216.298	188.029
TRIAE_CS42_U_TGACv1_640870_AA2077870	Hybrid proline- or glycine-rich protein, Controll of low-temperature germinability, Pre-harvest sprouting resistance (Os03t0103300-01)	758.961	550.962	875.39	186.433	152.177	2023.16	1046.87	1703.12	410.95	705.399	817.716	988.433	1576.91	1721.26
cpm_pericarp_specific_cluster4	Description	6daa_1	6daa_2	10daa_C1	10daa_C2	10daa_C3	10daa_S1	10daa_S2	10daa_S3	14daa_C1	14daa_C2	14daa_C3	14daa_S1	14daa_S2	14daa_S3
TRIAE_CS42_1AL_TGACv1_001658_AA0033700	Expansin EXPB2 [Source:UniProtKB/TrEMBL;Acc:Q6QFA2]	113.216	95.9433	111.747	46.247	90.0383	174.176	125.016	138.904	50.3767	83.2434	76.6052	84.5956	152.058	105.274
TRIAE_CS42_1AS_TGACv1_019140_AA0061520	#N/A	5.55219	4.22193	9.7467	4.33566	1.58518	8.38998	5.23359	3.72433	1.38018	11.1068	5.34455	4.4524	5.64747	8.44443
TRIAE_CS42_1AS_TGACv1_020684_AA0079270	Lipase, class 3 domain containing protein. (Os05t0153300-00)	86.1797	82.7498	34.4535	9.39393	12.3644	63.2604	59.8546	52.1407	4.14055	32.9156	19.2404	19.4793	41.6501	32.3703
TRIAE_CS42_1BL_TGACv1_031604_AA0116980	Cysteine proteinase inhibitor [Source:UniProtKB/TrEMBL;Acc:A0A1D5SC35]	30.8992	28.3925	37.4001	14.4522	47.5555	46.8161	27.7159	36.5537	32.0893	35.0559	38.4808	29.4972	32.6141	36.5925
TRIAE_CS42_1BL_TGACv1_032018_AA0124290	Expansin EXPA11 [Source:UniProtKB/TrEMBL;Acc:Q5EC73]	13.277	8.86605	7.25336	2.89044	5.07258	16.6122	14.2265	12.1386	1.03514	7.40455	6.76976	5.00895	13.2716	2.53333
TRIAE_CS42_1BL_TGACv1_033285_AA0138440	Proline dehydrogenase [Source:UniProtKB/TrEMBL;Acc:A0A1D5SGW0]	182.015	187.876	384.201	87.4358	216.219	431.077	212.071	274.773	94.5426	281.894	323.523	98.2311	203.45	206.044
TRIAE_CS42_1DL_TGACv1_062107_AA0208850	Similar to Beta-expansin. (Os10t0555900-01);Beta-expansin precursor. (Os10t0555900-02)	215.087	199.803	257.721	97.5524	118.572	601.729	298.315	333.949	134.568	161.28	246.206	191.175	288.021	277.54
TRIAE_CS42_2AL_TGACv1_093372_AA0278730	Pyridoxal phosphate-dependent transferase, major region, subdomain 1 domain containing protein. (Os04t0516600-01)	60.3499	72.6172	279.481	19.5105	23.7777	344.828	119.341	189.941	96.6129	320.131	263.664	67.8991	75.6761	142.148
TRIAE_CS42_2AL_TGACv1_094597_AA0300150	Peroxidase [Source:UniProtKB/TrEMBL;Acc:W5ARH2]	36.4514	27.9703	60.5202	18.0653	18.3881	83.732	34.6695	33.1052	30.7091	49.3444	64.4909	18.9227	22.5899	33.4963
TRIAE_CS42_2AL_TGACv1_094844_AA0303960	Similar to UVB-resistance protein UVR8. (Os04t0435700-01)	148.944	143.651	159.121	39.7436	98.2813	118.634	104.377	67.4518	57.2776	129.348	110.098	38.1237	64.3812	50.9481
TRIAE_CS42_2AS_TGACv1_112618_AA0342340	Similar to Beta-glucosidase. (Os04t0513400-01);Similar to Beta-glucosidase. (Os04t0513400-02)	46.1073	46.3357	67.5469	10.1165	15.2177	62.2536	42.311	32.0017	15.182	52.9888	56.6522	20.5924	24.8489	19.7037
TRIAE_CS42_2AS_TGACv1_112810_AA0345610	Chlorophyll a-b binding protein, chloroplastic [Source:UniProtKB/TrEMBL;Acc:W5B474]	312.13	205.819	187.227	14.4522	4.12147	401.88	193.839	192.838	45.5461	51.6005	215.563	46.4719	106.596	120.755
TRIAE_CS42_2BL_TGACv1_129393_AA0381490	Zinc finger, Dof-type domain containing protein. (Os04t0678400-01)	73.3855	89.3993	199.694	48.4149	98.2813	200.856	86.514	160.284	112.14	124.72	183.852	77.6387	76.0997	159.881
TRIAE_CS42_2BL_TGACv1_129900_AA0398940	Ultraviolet-B receptor UVR8 [Source:Projected from Arabidopsis thaliana (AT5G63860) UniProtKB/Swiss-Prot;Acc:Q9FN03]	190.706	168.666	221.681	76.5967	178.809	224.684	168.703	153.663	144.229	209.294	186.703	96.8397	130.598	123.57
TRIAE_CS42_2BL_TGACv1_129987_AA0401070	#N/A	106.699	111.248	229.388	60.6993	53.2621	419.667	143.887	246.082	71.4245	124.547	162.474	74.2994	140.763	184.089
TRIAE_CS42_2BL_TGACv1_131725_AA0431230	Similar to cDNA clone:J013046D23, full insert sequence. (Os04t0618200-01);Similar to H0313F03.11 protein. (Os04t0618200-02)	43.6933	39.475	65.5069	29.627	84.6487	54.5349	34.2518	36.8295	33.1244	44.8901	48.4572	52.594	50.9684	49.2592
TRIAE_CS42_2BL_TGACv1_132010_AA0434470	Aquaporin. (Os02t0666200-01);Aquaporin. (Os02t0666200-02)	86.6625	59.3181	125.8	85.9906	177.223	275.527	87.03	201.114	78.6705	69.9962	120.43	83.7608	122.832	181.274
TRIAE_CS42_2BL_TGACv1_132878_AA0440250	Pyridoxal phosphate-dependent transferase, major region, subdomain 1 domain containing protein. (Os04t0516600-01)	40.3138	39.1584	215.107	20.9557	33.9229	234.752	61.894	105.247	60.038	250.482	197.392	42.5761	76.6644	81.348
TRIAE_CS42_2DS_TGACv1_177488_AA0578560	Similar to Beta-glucosidase. (Os04t0513400-01);Similar to Beta-glucosidase. (Os04t0513400-02)	20.0362	34.6198	36.4935	7.2261	12.0474	39.0973	28.4776	22.346	15.8721	36.3864	34.9177	14.4703	23.437	18.8592
TRIAE_CS42_2DS_TGACv1_177636_AA0581660	Similar to Szp protein. (Os05t0225800-01)	57.9359	33.4588	31.9601	12.2844	28.2162	36.2447	26.4137	27.8635	7.93606	19.3791	29.9295	21.4272	28.0962	15.2
TRIAE_CS42_3AL_TGACv1_195555_AA0651110	Similar to C13 endopeptidase NP1 precursor. (Os01t0559600-01);Similar to Asparaginyl endopeptidase. (Os01t0559600-02)	38.624	41.0583	85.907	15.1748	49.4577	106.217	45.7264	66.6242	33.8145	77.9214	66.6287	35.0627	51.6744	54.3259
TRIAE_CS42_3B_TGACv1_220672_AA0714760	Similar to Branched-chain-amino-acid aminotransferase-like protein 3, chloroplast precursor. (Os01t0238500-01);Similar to Branched-chain-amino-acid aminotransferase-like protein 3, chloroplast precursor. (Os01t0238500-02)	38.3826	36.9419	47.8268	15.8974	14.2666	39.4329	27.3228	28.6912	16.9073	33.7833	48.8135	18.9227	31.2023	34.9037
TRIAE_CS42_3B_TGACv1_220887_AA0722600	Similar to Peptide transporter PTR2. (Os01t0902700-01)	15.9324	11.7159	21.9868	7.2261	7.29184	31.5463	16.6836	15.8629	16.2172	32.3949	23.1597	9.18308	18.2131	25.3333
TRIAE_CS42_3B_TGACv1_223288_AA0779760	Plasma membrane-associated cation-binding protein 1 [Source:Projected from Arabidopsis thaliana (AT4G20260) UniProtKB/Swiss-Prot;Acc:Q96262]	28.968	19.4209	31.7335	6.50349	28.5333	48.8297	18.0596	18.0699	8.62615	36.0394	45.9631	14.192	30.214	26.1777
TRIAE_CS42_3DL_TGACv1_249101_AA0837640	Similar to C13 endopeptidase NP1 precursor. (Os01t0559600-01);Similar to Asparaginyl endopeptidase. (Os01t0559600-02)	45.3831	30.9256	65.2802	15.1748	24.7288	89.1016	36.2666	55.4512	23.4631	52.5261	38.4808	20.3141	35.8614	45.037
TRIAE_CS42_3DL_TGACv1_249101_AA0837660	Similar to C13 endopeptidase NP1 precursor. (Os01t0559600-01);Similar to Asparaginyl endopeptidase. (Os01t0559600-02)	77.9721	54.2518	190.627	53.4731	83.0635	224.18	80.9855	154.491	114.21	187.717	160.693	75.6908	100.525	146.933
TRIAE_CS42_3DL_TGACv1_250670_AA0871890	Nucleotide-diphospho-sugar transferase domain containing protein. (Os01t0920700-00)	10.6216	13.7213	53.0402	12.2844	15.8518	51.5145	22.0401	31.7258	14.837	34.2461	38.8371	15.3051	18.0719	24.7703
TRIAE_CS42_3DS_TGACv1_271478_AA0899790	Similar to Branched-chain-amino-acid aminotransferase-like protein 3, chloroplast precursor. (Os01t0238500-01);Similar to Branched-chain-amino-acid aminotransferase-like protein 3, chloroplast precursor. (Os01t0238500-02)	35.9686	34.0921	63.4669	10.1165	20.2903	50.6755	33.7849	29.9326	19.6676	40.378	48.4572	18.3662	23.5782	29.274
TRIAE_CS42_3DS_TGACv1_272688_AA0923900	Conserved hypothetical protein. (Os10t0330000-01)	48.5213	63.7511	131.014	18.7879	20.2903	102.022	46.5372	46.0714	54.1722	165.561	167.819	37.5671	56.6159	68.1184
TRIAE_CS42_4AL_TGACv1_289694_AA0975400	Fructose-bisphosphate aldolase [Source:UniProtKB/TrEMBL;Acc:W5DTC2]	240.676	164.761	179.521	25.2914	9.19406	330.23	154.207	201.252	92.8174	100.309	226.609	66.5077	119.726	136.237
TRIAE_CS42_4AL_TGACv1_289937_AA0979090	#N/A	146.288	130.669	152.321	33.2401	37.7273	131.219	89.487	74.7626	48.3064	84.7474	110.098	32.8365	57.6042	63.8962
TRIAE_CS42_4AS_TGACv1_306585_AA1010680	B3 domain-containing protein LOC_Os02g10420. (Os02t0197750-00)	50.6939	40.1083	50.3202	7.2261	10.4622	45.3059	30.4433	30.8982	11.7316	34.5932	53.4455	10.0179	28.5197	18.8592
TRIAE_CS42_4AS_TGACv1_307830_AA1023750	Allene oxide synthase (CYP74A2), Biosynthesis of jasmonic acid (JA) (Os03t0225900-01);Allene oxide synthase. (Os03t0225900-02)	53.8321	63.3289	63.6936	15.8974	23.7777	64.6028	42.8024	48.2784	30.3641	22.2137	32.4236	18.3662	25.5548	32.6518
TRIAE_CS42_4BL_TGACv1_320512_AA1041960	B3 domain-containing protein LOC_Os02g10420. (Os02t0197750-00)	37.417	23.0095	29.0134	3.61305	6.65776	23.3241	19.3618	16.6905	2.41532	13.3629	22.4471	3.3393	13.1304	6.19258
TRIAE_CS42_4BS_TGACv1_327886_AA1077790	Similar to Ribulose bisphosphate carboxylase/oxygenase activase, chloroplastic. (Os11t0707000-01);Ribulose-bisphosphate carboxylase activase (EC 6.3.4.-) (Fragments). (Os11t0707000-02);Similar to Ribulose bisphosphate carboxylase/oxygenase activase, chloroplastic. (Os11t0707000-03);Non-protein coding transcript. (Os11t0707000-04)	230.537	158.85	219.188	17.3426	5.70665	171.995	81.5507	87.3149	73.8399	158.157	236.942	25.323	42.2148	57.7036
TRIAE_CS42_4BS_TGACv1_327904_AA1078170	Chlorophyll a-b binding protein, chloroplastic [Source:UniProtKB/TrEMBL;Acc:A0A096URP1]	434.519	230.728	231.881	23.8461	6.34073	431.748	191.432	204.563	61.7632	65.484	288.606	34.2278	112.949	137.081
TRIAE_CS42_4BS_TGACv1_328052_AA1081940	Similar to Beta-D-xylosidase. (Os11t0297300-01)	25.1056	37.5752	64.8269	20.9557	37.7273	70.9792	44.4978	36.8295	17.2523	55.9969	38.1244	34.5061	47.4387	38.8444
TRIAE_CS42_4DL_TGACv1_342780_AA1121900	#N/A	39.1068	46.3357	57.1202	8.67132	3.4874	39.6007	22.8755	20.4149	8.2811	43.791	50.9514	7.51343	13.6951	19.7037
TRIAE_CS42_4DL_TGACv1_343321_AA1133210	Glutamine synthetase [Source:UniProtKB/TrEMBL;Acc:Q6RUJ1]	210.018	187.137	209.894	38.2983	121.742	325.531	140.029	173.802	91.7822	195.7	220.195	57.6029	125.091	138.489
TRIAE_CS42_4DL_TGACv1_345621_AA1153970	Similar to Barley stem rust resistance protein. (Os12t0421000-01)	29.9336	33.9865	97.2404	28.1818	40.2636	83.2286	44.0801	62.0722	30.7091	76.1859	81.2371	21.4272	37.1321	59.3925
TRIAE_CS42_4DS_TGACv1_363000_AA1182990	Glutamate decarboxylase [Source:UniProtKB/TrEMBL;Acc:W5DRS3]	26.0712	21.954	20.6267	5.05827	10.4622	22.1495	17.4699	9.51774	15.8721	14.6934	12.4706	7.7917	10.3066	8.44443
TRIAE_CS42_5AL_TGACv1_374213_AA1193900	Similar to Endo-1,4-beta-xylanase. (Os05t0319900-00)	1.6898	2.11096	4.30668	0	0	1.3424	3.73477	1.93114	0	2.42962	0.712606	0.55655	0.42356	0.281481
TRIAE_CS42_5AL_TGACv1_374215_AA1194030	Remorin, C-terminal region domain containing protein. (Os03t0808300-01)	69.7645	54.2518	163.427	30.3496	60.2369	163.101	64.6705	95.7292	53.4821	96.9534	133.614	34.7844	77.2292	80.7851
TRIAE_CS42_5AL_TGACv1_374236_AA1194610	Similar to Yabby9 protein. (Os03t0650000-01);Similar to Yabby9 protein. (Os03t0650000-02)	40.5552	37.5752	36.2668	3.61305	13.3155	21.3105	15.7253	10.7592	8.9712	17.1809	12.1143	5.84378	9.03595	5.62962
TRIAE_CS42_5AL_TGACv1_374708_AA1207110	Similar to Barley stem rust resistance protein. (Os12t0421000-01)	30.6578	29.2369	88.4003	21.6783	32.3377	87.088	39.4608	62.0722	22.0829	65.9468	92.9951	14.7486	45.4621	46.7259
TRIAE_CS42_5AL_TGACv1_375686_AA1225630	#N/A	28.4852	19.9486	21.9868	4.33566	13.9496	19.4647	14.5705	14.8973	5.17569	12.8423	18.8841	8.34825	16.5188	12.9481
TRIAE_CS42_5AL_TGACv1_375705_AA1225890	Transferase family protein. (Os09t0422000-01)	37.6584	34.8309	73.4403	21.6783	38.0444	56.5484	29.4113	27.1738	59.693	88.7968	73.0422	25.323	31.0611	33.4963
TRIAE_CS42_5AL_TGACv1_375996_AA1230340	Metacaspase-9 [Source:Projected from Arabidopsis thaliana (AT5G04200) UniProtKB/Swiss-Prot;Acc:Q9FYE1]	21.9674	16.8877	23.5734	0.72261	5.07258	16.4444	13.686	5.51753	2.07028	7.28886	3.56303	18.6444	11.8597	10.1333
TRIAE_CS42_5AL_TGACv1_376845_AA1241510	Similar to COBRA-like protein 3. (Os03t0754500-00)	48.0385	49.0799	66.8669	22.4009	42.7999	52.3535	41.623	41.9332	31.3992	44.4273	56.2959	37.5671	38.544	37.437
TRIAE_CS42_5AL_TGACv1_377636_AA1248460	Sugar transport protein 14 [Source:Projected from Arabidopsis thaliana (AT1G77210) UniProtKB/Swiss-Prot;Acc:Q8GW61]	31.6234	23.8539	42.1602	14.4522	27.8992	51.3467	26.5365	29.2429	20.0127	45.0058	54.5144	10.8527	29.6492	27.3037
TRIAE_CS42_5AL_TGACv1_378338_AA1252740	#N/A	38.624	35.7808	102.227	26.7366	23.7777	148.503	63.9579	92.2807	30.3641	59.1207	63.422	35.0627	68.8991	91.7628
TRIAE_CS42_5AS_TGACv1_392897_AA1265970	#N/A	21.0018	23.0095	46.6935	15.8974	23.4607	51.8501	25.4063	29.7947	19.3226	32.4528	35.6303	16.6965	37.2733	28.9926
TRIAE_CS42_5AS_TGACv1_392949_AA1266670	Similar to Heavy metal-associated domain containing protein, expressed. (Os03t0345700-01)	77.7307	45.9135	89.0803	28.1818	50.0917	106.553	40.2225	52.5545	29.3289	96.3171	79.4556	26.7144	51.9567	63.3333
TRIAE_CS42_5AS_TGACv1_393321_AA1271170	Similar to Filamentous flower-like yabby protein (Fragment). (Os12t0621100-01);Similar to Filamentous flower-like yabby protein (Fragment). (Os12t0621100-02)	152.565	115.364	227.121	37.5757	72.2843	198.171	93.2955	99.0397	78.3255	170.247	140.74	54.8202	81.6059	92.0443
TRIAE_CS42_5BL_TGACv1_404477_AA1301190	Similar to Yabby9 protein. (Os03t0650000-01);Similar to Yabby9 protein. (Os03t0650000-02)	16.898	20.2653	18.3601	2.16783	14.5837	15.941	9.11579	6.34516	8.62615	17.528	15.321	5.84378	7.20052	7.31851
TRIAE_CS42_5BL_TGACv1_404576_AA1304770	Remorin, C-terminal region domain containing protein. (Os03t0808300-01)	110.078	69.4507	180.654	36.8531	79.8932	169.981	82.4843	119.73	70.7344	129.175	137.889	50.9243	101.372	113.718
TRIAE_CS42_5BL_TGACv1_404743_AA1309820	Similar to Exo-beta-glucanase. (Os03t0749500-01)	22.4502	28.0758	32.1868	22.4009	46.2873	62.2536	27.8879	26.6221	36.2298	32.2214	36.6992	26.9927	52.6627	35.1851
TRIAE_CS42_5BL_TGACv1_404850_AA1312800	Metacaspase-9 [Source:Projected from Arabidopsis thaliana (AT5G04200) UniProtKB/Swiss-Prot;Acc:Q9FYE1]	20.0362	21.4263	19.4934	4.33566	5.07258	30.5395	17.5436	9.51774	4.4856	6.07405	4.27564	11.9658	9.6007	8.16295
TRIAE_CS42_5BL_TGACv1_404936_AA1315580	Photosystem I reaction center subunit IV, chloroplast precursor (PSI- E) (Photosystem I 10.8 kDa polypeptide). (Os07t0435300-01)	196.982	113.781	99.2804	11.5618	4.43851	191.795	95.4578	96.0051	30.019	31.2958	116.511	24.7665	49.6977	60.7999
TRIAE_CS42_5BL_TGACv1_405085_AA1319580	Protein DETOXIFICATION [Source:UniProtKB/TrEMBL;Acc:W5FBV9]	50.6939	43.0637	44.4268	18.0653	16.4859	46.6483	38.8711	49.5199	31.0541	37.1385	43.1127	22.5403	24.4253	32.0888
TRIAE_CS42_5BL_TGACv1_405683_AA1332830	Glycosyltransferase [Source:UniProtKB/TrEMBL;Acc:W5FAL8]	55.2805	50.0298	107.894	48.4149	59.2858	113.265	54.0804	68.1415	37.61	75.2025	68.7665	47.585	73.5583	69.2444
TRIAE_CS42_5BL_TGACv1_406778_AA1349740	Similar to multidrug resistance protein ABC transporter family. (Os01t0356400-01)	21.9674	27.4425	73.4403	15.8974	35.5081	68.4622	31.205	38.6227	55.5524	47.6668	51.3077	35.8975	35.0143	40.8148
TRIAE_CS42_5BL_TGACv1_408274_AA1362550	NAD-binding site containing protein. (Os09t0498500-00)	57.2117	47.2856	119	12.2844	10.7792	94.6389	44.8909	52.4166	36.5749	98.3417	107.247	21.7055	46.7328	58.2666
TRIAE_CS42_5BS_TGACv1_423385_AA1375620	Similar to Filamentous flower-like yabby protein (Fragment). (Os12t0621100-01);Similar to Filamentous flower-like yabby protein (Fragment). (Os12t0621100-02)	147.012	102.487	234.601	41.1888	76.0887	187.096	88.7008	104.833	65.2137	144.273	142.521	54.8202	67.4873	92.3258
TRIAE_CS42_5DL_TGACv1_433082_AA1401180	Glycosyltransferase [Source:UniProtKB/TrEMBL;Acc:A0A1D5ZJW6]	43.6933	42.3248	122.627	40.4662	43.751	135.414	61.1568	73.2452	41.7506	96.0278	76.9615	59.2726	94.0304	63.3333
TRIAE_CS42_5DL_TGACv1_433110_AA1402360	Metacaspase-9 [Source:Projected from Arabidopsis thaliana (AT5G04200) UniProtKB/Swiss-Prot;Acc:Q9FYE1]	15.691	14.3546	30.6001	4.33566	8.24295	24.3309	12.7523	7.44867	8.62615	9.37139	17.1026	13.0789	7.05934	6.19258
TRIAE_CS42_5DL_TGACv1_433350_AA1410470	Similar to Yabby9 protein. (Os03t0650000-01);Similar to Yabby9 protein. (Os03t0650000-02)	28.4852	28.3925	30.1468	6.50349	15.5348	23.6597	16.2168	15.4491	10.6964	26.6101	15.321	8.34825	8.75358	7.88147
TRIAE_CS42_6AS_TGACv1_486466_AA1561480	Chlorophyll a-b binding protein, chloroplastic [Source:UniProtKB/TrEMBL;Acc:A0A1D6AHC1]	179.843	109.031	156.854	10.8392	4.43851	234.919	97.6937	99.0397	36.9199	71.0374	173.52	24.2099	66.3578	93.7332
TRIAE_CS42_6BS_TGACv1_513373_AA1639310	Similar to Common plant regulatory factor 7. (Os02t0132500-01)	145.805	84.4386	244.801	36.8531	87.185	257.74	119.685	183.458	130.772	170.478	193.473	83.7608	135.68	157.629
TRIAE_CS42_6BS_TGACv1_513476_AA1642760	Chlorophyll a-b binding protein, chloroplastic [Source:UniProtKB/TrEMBL;Acc:A0A1D6AWF0]	164.393	101.537	139.174	14.4522	5.07258	219.314	95.7526	105.799	43.1308	68.6078	172.094	29.4972	69.1815	81.6295
TRIAE_CS42_6BS_TGACv1_514117_AA1655450	Protein of unknown function DUF581 family protein. (Os02t0174800-01)	23.4158	29.4479	31.2801	12.2844	22.5096	41.4465	23.0229	28.2774	13.4568	35.808	50.9514	14.4703	23.437	18.5778
TRIAE_CS42_6BS_TGACv1_514289_AA1657990	Hypothetical conserved gene. (Os02t0131100-01);Conserved hypothetical protein. (Os02t0131100-02)	58.1773	54.3573	152.321	31.0722	125.863	180.217	91.0596	126.627	52.792	117.837	136.82	52.8723	73.2759	56.2962
TRIAE_CS42_6BS_TGACv1_514607_AA1662210	Arabinokinase-Like Protein, Pollen development (Os02t0141300-01)	25.8298	27.8647	38.3068	18.0653	24.7288	51.8501	36.3403	22.7598	16.9073	37.2542	33.1362	22.5403	27.5314	23.3629
TRIAE_CS42_6DS_TGACv1_542843_AA1731450	Protein of unknown function DUF581 family protein. (Os02t0174800-01)	117.079	82.011	107.894	60.6993	94.4768	147.496	67.7173	103.868	32.0893	83.1855	119.718	58.716	105.043	95.1406
TRIAE_CS42_6DS_TGACv1_543704_AA1743270	Arabinokinase-Like Protein, Pollen development (Os02t0141300-01)	34.0374	34.3032	60.2936	10.8392	45.6532	69.469	53.7119	56.003	20.3577	48.1296	53.0892	31.4451	42.356	28.1481
TRIAE_CS42_6DS_TGACv1_545065_AA1749890	Catalase [Source:UniProtKB/TrEMBL;Acc:F1DKC1]	57.4531	69.0285	122.854	29.627	86.2339	167.8	42.6059	50.2095	81.0858	307.405	264.021	36.7323	124.244	89.2295
TRIAE_CS42_7AL_TGACv1_557529_AA1782600	Aquaporin TIP2-1 [Source:Projected from Arabidopsis thaliana (AT3G16240) UniProtKB/Swiss-Prot;Acc:Q41951]	102.353	125.286	177.934	91.7715	120.474	364.293	132.535	231.185	128.357	111.358	214.851	99.3442	176.201	240.103
TRIAE_CS42_7AS_TGACv1_569255_AA1811590	Peptidase aspartic, catalytic domain containing protein. (Os06t0304600-01);Similar to Aspartic proteinase nepenthesin-2. (Os06t0304600-02)	21.4846	16.8877	49.1869	14.4522	21.8755	45.1381	19.5338	24.0013	25.1884	40.8986	63.0657	15.8617	30.3552	17.1703
TRIAE_CS42_7AS_TGACv1_569723_AA1822790	Similar to RF2 (EC 1.2.1.3) (T cytoplasm male sterility restorer factor 2). (Os06t0270900-01);Similar to Aldehyde dehydrogenase. (Os06t0270900-02)	119.01	127.924	222.588	79.4871	73.8695	183.405	111.773	122.075	155.616	249.267	246.206	99.9007	99.9602	125.822
TRIAE_CS42_7AS_TGACv1_570171_AA1831590	#N/A	21.0018	15.7267	26.0668	7.2261	7.92591	26.0089	26.7085	22.2081	5.17569	29.2711	13.8958	12.8007	22.4487	9.85184
TRIAE_CS42_7AS_TGACv1_570507_AA1836800	Similar to Threonine endopeptidase. (Os06t0264800-01);Non-protein coding transcript. (Os06t0264800-04)	153.047	108.82	112.427	20.2331	31.7036	143.301	78.5039	79.0387	17.5973	35.4609	109.741	15.8617	43.3443	49.8222
TRIAE_CS42_7BL_TGACv1_577301_AA1871590	Aquaporin TIP2-1 [Source:Projected from Arabidopsis thaliana (AT3G16240) UniProtKB/Swiss-Prot;Acc:Q41951]	38.624	41.4804	46.2402	15.1748	24.7288	178.203	69.4618	137.111	23.4631	33.8411	48.8135	33.1147	69.3227	105.555
TRIAE_CS42_7BS_TGACv1_592527_AA1939830	Vacuolar H+-pyrophosphatase (EC 3.6.1.1) (Ovp2). (Os06t0178900-01)	195.292	160.539	293.988	131.515	147.105	272.674	173.863	200.286	301.57	280.563	298.582	160.843	198.226	196.192
TRIAE_CS42_7DL_TGACv1_603034_AA1974190	Cytochrome P450 family protein. (Os05t0372300-01)	34.7616	29.9757	63.4669	20.2331	35.191	94.3033	41.7213	49.244	49.3416	75.5496	55.5833	39.5151	45.1798	59.111
TRIAE_CS42_7DL_TGACv1_603883_AA1990650	Aquaporin TIP2-1 [Source:Projected from Arabidopsis thaliana (AT3G16240) UniProtKB/Swiss-Prot;Acc:Q41951]	123.114	119.058	222.588	71.5384	96.062	428.896	145.803	247.737	136.983	135.422	231.241	99.3442	156.858	244.044
TRIAE_CS42_7DL_TGACv1_605047_AA2004120	Hypothetical conserved gene. (Os07t0293000-00)	25.8298	17.9432	13.3734	4.33566	8.55998	27.5191	16.143	17.2423	7.59101	12.4373	12.8269	6.95688	22.0251	10.1333
TRIAE_CS42_7DS_TGACv1_621668_AA2022700	Similar to protein binding protein. (Os08t0546100-00)	5.31079	10.3437	29.2401	0	4.12147	9.90017	10.6146	8.41424	8.2811	23.3128	23.516	7.51343	5.78866	11.8222
TRIAE_CS42_7DS_TGACv1_623132_AA2049910	Similar to predicted protein. (Os08t0554300-00)	6.27639	3.69419	15.1867	0.72261	3.17036	13.9274	9.7792	6.62104	18.6325	21.2302	19.2404	7.7917	10.1654	6.75555
TRIAE_CS42_U_TGACv1_640838_AA2076560	Catalase [Source:UniProtKB/TrEMBL;Acc:W5GEI6]	94.3873	85.5996	55.0802	20.2331	22.8266	83.732	37.4214	34.4846	17.5973	76.3595	71.9733	22.262	64.9459	61.6444
TRIAE_CS42_U_TGACv1_640847_AA2076980	Atypical late embryogenesis abundant (LEA) protein, Resistance to multiple abiotic stresses (Os05t0584200-01);Similar to Late embryogenesis abundant protein Lea14-A. (Os05t0584200-02)	26.3126	46.8634	76.1603	14.4522	58.9688	85.2422	46.9303	41.3815	41.7506	89.8959	104.753	92.9439	78.4998	66.4295
TRIAE_CS42_U_TGACv1_641927_AA2107460	Similar to 37 kDa inner envelope membrane protein, chloroplast precursor (E37). (Os12t0615400-01)	23.1744	16.36	12.92	5.05827	12.0474	19.9681	16.3642	14.6215	3.10541	50.3278	3.91934	20.8706	26.6843	14.0741
TRIAE_CS42_U_TGACv1_642001_AA2109140	Caffeoyl-CoA O-methyltransferase 1 [Source:Projected from Arabidopsis thaliana (AT4G34050) UniProtKB/Swiss-Prot;Acc:O49499]	41.7622	35.042	38.3068	5.78088	16.4859	40.1041	28.1582	26.6221	14.837	19.9576	19.953	11.131	16.0953	19.9852
TRIAE_CS42_U_TGACv1_642167_AA2112630	Similar to predicted protein. (Os08t0554300-00)	2.8968	3.90528	24.0268	0	1.26815	15.2698	8.67351	7.58661	11.0415	30.3702	27.079	5.28723	4.94154	4.78518
cpm_pericarp_specific_cluster5	Description	6daa_1	6daa_2	10daa_C1	10daa_C2	10daa_C3	10daa_S1	10daa_S2	10daa_S3	14daa_C1	14daa_C2	14daa_C3	14daa_S1	14daa_S2	14daa_S3
TRIAE_CS42_1BL_TGACv1_031037_AA0106440	Similar to beta-expansin EXPB4. (Os10t0556100-01);Similar to beta-expansin EXPB4. (Os10t0556100-02);Similar to Expansin-B4. (Os10t0556100-03)	85.2141	62.2734	75.2536	38.2983	139.179	93.7999	69.8549	74.0729	81.4309	131.257	64.8472	121.884	168.577	99.6443
TRIAE_CS42_1DL_TGACv1_061074_AA0184210	Tubulin beta chain [Source:UniProtKB/TrEMBL;Acc:W5AET6]	63.9709	58.3682	69.5869	39.7436	103.671	49.8365	33.2935	34.2087	104.549	93.2511	62.3531	55.0985	82.3119	66.1481
TRIAE_CS42_1DL_TGACv1_061133_AA0186360	Tubulin beta-5 chain [Source:UniProtKB/Swiss-Prot;Acc:Q9ZRA8]	127.7	120.642	126.48	52.0279	90.6724	78.1946	61.6237	50.7613	167.347	157.405	142.165	115.762	103.208	95.9851
TRIAE_CS42_2AL_TGACv1_092942_AA0267570	CASP-like protein [Source:UniProtKB/TrEMBL;Acc:W5BYK1]	74.8339	65.2288	76.8403	58.5314	151.543	59.0654	40.1979	48.1405	56.5876	82.1443	47.3883	79.5867	101.372	106.118
TRIAE_CS42_2BL_TGACv1_129780_AA0395620	CASP-like protein [Source:UniProtKB/TrEMBL;Acc:W5BFF0]	51.4181	44.5413	71.8536	52.0279	133.789	90.9474	42.5567	50.6234	87.2966	83.7062	59.8589	98.7876	102.784	117.096
TRIAE_CS42_2BL_TGACv1_130384_AA0410080	Non-specific lipid-transfer protein [Source:UniProtKB/TrEMBL;Acc:Q2PCB9]	56.9703	45.9135	13.1467	11.5618	26.314	14.263	28.8953	16.2767	40.0253	28.3456	11.4017	54.8202	17.9307	39.9703
TRIAE_CS42_2DL_TGACv1_158441_AA0518760	CASP-like protein [Source:UniProtKB/TrEMBL;Acc:W5BYK1]	98.0083	79.9	123.307	97.5524	194.343	114.607	65.4567	81.3836	87.6417	125.993	100.478	121.05	133.704	135.674
TRIAE_CS42_2DL_TGACv1_159026_AA0530940	Multiprotein bridging factor 1 [Source:UniProtKB/TrEMBL;Acc:C1K737]	22.2088	27.1259	33.7735	16.62	33.6059	29.8683	14.3985	18.0699	60.3831	75.8388	27.7917	65.6729	54.3569	54.6073
TRIAE_CS42_3AS_TGACv1_210894_AA0681000	Phospholipase D [Source:UniProtKB/TrEMBL;Acc:A0A1D5VHL0]	72.6613	55.3073	81.6003	31.7948	77.6739	78.3624	53.2696	46.3473	114.9	126.34	74.4674	92.3873	84.0061	89.2295
TRIAE_CS42_3B_TGACv1_221368_AA0738540	Similar to Protease inhibitor/seed storage/LTP family protein, expressed. (Os03t0385100-00)	31.8648	28.0758	26.7468	12.2844	17.12	35.5735	15.3076	19.3114	28.9839	28.5191	34.5614	19.201	14.5422	22.8
TRIAE_CS42_3B_TGACv1_222617_AA0767980	Phospholipase D [Source:UniProtKB/TrEMBL;Acc:W5D4Q6]	80.1447	54.1462	75.4803	41.9114	126.815	74.3352	53.2205	51.3131	77.2903	115.696	82.6624	74.5777	71.1581	74.5925
TRIAE_CS42_3B_TGACv1_222619_AA0768030	Similar to Glycogen synthase kinase-3 homolog MsK-3 (EC 2.7.1.-). (Os01t0252100-01);Similar to Glycogen synthase kinase-3 homolog MsK-3 (EC 2.7.1.-). (Os01t0252100-02);Similar to Glycogen synthase kinase-3 homolog MsK-3 (EC 2.7.1.-). (Os01t0252100-03)	37.417	33.5643	46.6935	27.4592	51.6769	40.7753	31.377	26.6221	99.0282	59.3521	48.4572	38.9585	39.3911	34.9037
TRIAE_CS42_3DS_TGACv1_272147_AA0915630	EF-Hand type domain containing protein. (Os01t0212400-01)	17.1394	23.2206	56.8935	22.4009	45.6532	56.5484	25.48	24.553	49.6866	65.6576	61.9968	31.7234	32.3318	33.4963
TRIAE_CS42_3DS_TGACv1_272235_AA0917540	Similar to Glycogen synthase kinase-3 homolog MsK-3 (EC 2.7.1.-). (Os01t0252100-01);Similar to Glycogen synthase kinase-3 homolog MsK-3 (EC 2.7.1.-). (Os01t0252100-02);Similar to Glycogen synthase kinase-3 homolog MsK-3 (EC 2.7.1.-). (Os01t0252100-03)	38.8654	45.7024	69.1336	36.8531	71.0162	54.8705	36.6351	30.6223	106.964	65.9468	63.7783	38.402	41.6501	48.6962
TRIAE_CS42_3DS_TGACv1_273245_AA0929840	Phospholipase D [Source:UniProtKB/TrEMBL;Acc:A0A1D6RUJ9]	76.5237	48.6577	94.5204	46.9697	120.474	80.2082	54.5719	59.8652	120.421	126.109	79.8119	84.5956	98.8307	84.1629
TRIAE_CS42_4AS_TGACv1_306857_AA1014250	#N/A	144.84	75.6781	26.0668	20.9557	34.557	29.3649	40.5665	21.2425	82.466	26.0316	51.3077	39.5151	31.2023	56.2962
TRIAE_CS42_4BS_TGACv1_328818_AA1094100	Similar to Cathepsin B-like cysteine protease. (Os05t0310500-01);Similar to Cathepsin B-like cysteine protease. (Os05t0310500-02);Similar to cDNA clone:J013151C17, full insert sequence. (Os05t0310500-03)	35.7272	33.0366	52.3602	28.1818	39.3125	34.5667	19.5584	23.1736	37.9551	51.1377	33.4925	37.5671	29.0845	41.6592
TRIAE_CS42_5AL_TGACv1_374243_AA1194860	Six-bladed beta-propeller, TolB-like domain containing protein. (Os03t0750700-01)	44.1761	28.8147	36.4935	25.2914	63.0902	24.6665	21.7452	26.2083	77.9804	60.2777	39.1934	70.4036	56.0511	81.0666
TRIAE_CS42_5AL_TGACv1_374359_AA1197930	Lipoxygenase [Source:UniProtKB/TrEMBL;Acc:A0A1D5YDJ7]	78.4549	68.6063	42.8402	2.16783	6.34073	22.4851	54.3507	23.5875	36.5749	22.6764	6.76976	14.4703	11.5773	14.637
TRIAE_CS42_5AL_TGACv1_374997_AA1213670	Hybrid proline- or glycine-rich protein, Controll of low-temperature germinability, Pre-harvest sprouting resistance (Os03t0103300-01)	384.067	249.727	311.441	119.953	84.0146	306.402	164.846	204.287	313.647	282.993	391.934	139.694	184.672	258.681
TRIAE_CS42_5AL_TGACv1_376895_AA1242150	Triosephosphate isomerase, chloroplastic [Source:Projected from Arabidopsis thaliana (AT2G21170) UniProtKB/Swiss-Prot;Acc:Q9SKP6]	105.733	82.5387	74.8003	24.5687	41.5318	80.376	53.5399	52.2786	82.466	64.6163	68.4102	53.7071	47.4387	59.9555
TRIAE_CS42_5AL_TGACv1_378065_AA1251030	Triticain gamma [Source:UniProtKB/TrEMBL;Acc:Q0WXG6]	40.5552	67.2342	131.694	39.0209	125.546	76.3488	38.5517	45.6576	145.954	272.638	139.315	84.3173	77.9351	93.4517
TRIAE_CS42_5AS_TGACv1_393843_AA1276440	Pectinesterase [Source:UniProtKB/TrEMBL;Acc:A0A1D5YUZ0]	15.9324	8.5494	9.97337	3.61305	7.29184	7.21538	7.46954	8.13836	8.9712	6.1319	6.05716	4.4524	9.45951	11.2592
TRIAE_CS42_5BL_TGACv1_404413_AA1298890	Similar to Oryzain gamma chain (Fragment). (Os09t0442300-01)	16.4152	41.2693	113.56	39.7436	118.572	63.596	23.1949	26.3462	119.041	271.655	166.037	67.6208	58.7337	82.474
TRIAE_CS42_5DL_TGACv1_434496_AA1436980	Similar to Legumain. (Os06t0105100-00)	15.2082	16.2544	29.0134	15.8974	34.557	18.9613	9.41064	14.4835	25.5334	33.5519	14.9647	18.9227	24.8489	23.3629
TRIAE_CS42_5DL_TGACv1_435337_AA1449230	Lipoxygenase [Source:UniProtKB/TrEMBL;Acc:A0A1D5ZVH4]	75.5581	102.91	70.2669	5.05827	12.6815	35.5735	67.963	40.9677	115.935	86.6564	18.8841	67.0643	40.097	66.4295
TRIAE_CS42_5DL_TGACv1_436353_AA1460250	FAS1 domain domain containing protein. (Os08t0321000-01);FAS1 domain domain containing protein. (Os08t0321000-02)	43.6933	29.659	23.5734	7.2261	16.8029	20.4715	18.4527	14.7594	26.5685	31.6429	35.9866	26.4361	30.0728	38.2814
TRIAE_CS42_6BS_TGACv1_515607_AA1671270	S-adenosylmethionine synthase 4 [Source:Projected from Arabidopsis thaliana (AT3G17390) UniProtKB/Swiss-Prot;Acc:Q9LUT2]	32.3476	28.0758	48.2802	30.3496	40.8977	30.0361	24.4234	23.5875	74.875	70.6325	39.5497	68.1774	62.2634	66.4295
TRIAE_CS42_6DL_TGACv1_526359_AA1680370	Sterol-binding domain containing protein. (Os01t0357200-01)	48.7627	42.747	57.5736	33.9627	70.3821	54.3671	31.1067	34.4846	46.5812	71.7895	59.8589	41.7413	41.7913	44.1925
TRIAE_CS42_U_TGACv1_642386_AA2116730	Similar to Thaumatin-like protein precursor. (Os06t0691200-01)	65.9021	49.8188	39.2135	26.014	23.7777	33.3921	19.0178	17.6561	73.8399	62.3602	36.6992	56.4898	40.2382	82.474
	Red = Rice orthologue (oryza sativa japonica genes - IRGSP-1.0
